# Supplementary material for: Proteasome inhibition slightly improves cardiac function in mice with hypertrophic cardiomyopathy
Source: Front Physiol. 2014 Dec 16;5:484. doi: 10.3389/fphys.2014.00484 (PMC4267180; doi:10.3389/fphys.2014.00484)
Supplement: Supplemental Table 1 — Results of the descriptive and test statistic of 404 significant expressed probes are documented. [file Table1.XLSX]

## Sheet: 404 probes 4-fold and 5%FDR
Probe	SYMBOL	DEFINITION	Pvalue_KI	Pvalue_MG132	Pvalue_KI.MG132	FDR_KI	FDR_MG132	FDR_KI_x_MG132	FDR(Min)	Max(Fold)	4folddown(WT MG132)	4foldup(WT MG132)	4folddown(KI MG132)	4foldup(KI MG132)	4folddown(MG132)	4foldup(MG132)	Mean(WT Control)	Mean(WT MG132)	Mean(KI Control)	Mean(KI MG132)
ILMN_2693895	Acta2	Mus musculus actin, alpha 2, smooth muscle, aorta (Acta2), mRNA.	6.38189e-06	5.4948e-08	1.77963e-05	0.0114327	0.000229682	0.0892662	0.000229682	5.02689			Acta2				31303.6	10934.6	50179.2	9982.16
ILMN_1241773	Ldb3	Mus musculus LIM domain binding 3 (Ldb3), transcript variant 7, mRNA.	0.0422088	4.93912e-08	0.000430789	0.588039	0.000229682	0.25126	0.000229682	5.54505	Ldb3						949.112	193.58	1073.41	355.769
ILMN_1237197	Nrp1	Mus musculus neuropilin 1 (Nrp1), mRNA.	5.93818e-05	5.32439e-08	0.948865	0.047531	0.000229682	0.988681	0.000229682	4.75678							7204.49	2170.04	5015.88	1514.57
ILMN_1257987	Slc7a3	Mus musculus solute carrier family 7 (cationic amino acid transporter, y+ system), member 3 (Slc7a3), mRNA.	0.000115023	5.21107e-08	0.000278564	0.065563	0.000229682	0.233024	0.000229682	18.0003		Slc7a3		Slc7a3		Slc7a3	179.726	3235.12	398.776	2780.61
ILMN_1212801	9330162L04Rik		0.001258	2.27241e-07	0.00167739	0.173386	0.000633245	0.391857	0.000633245	14.3711	9330162L04Rik		9330162L04Rik		9330162L04Rik		3200.19	222.682	1804.72	274.176
ILMN_2619528	Klhl6	Mus musculus kelch-like 6 (Drosophila) (Klhl6), mRNA.	0.523778	3.28215e-07	0.0937833	0.999897	0.00074833	0.736488	0.00074833	4.3551	Klhl6						2687.98	617.202	2578.78	705.633
ILMN_2952275	Arg1	Mus musculus arginase 1, liver (Arg1), mRNA.	2.73734e-06	3.7446e-07	2.1357e-05	0.00625343	0.000766317	0.0892722	0.000766317	15.7931	Arg1						1645.4	105.359	241.539	104.185
ILMN_2829594	Hspa1a	Mus musculus heat shock protein 1A (Hspa1a), mRNA.	0.723954	7.13393e-07	0.183022	0.999897	0.000775495	0.801178	0.000775495	39.2045		Hspa1a		Hspa1a		Hspa1a	157.92	4493.41	148.523	5822.76
ILMN_2655260	Ptp4a3	Mus musculus protein tyrosine phosphatase 4a3 (Ptp4a3), mRNA.	0.00915276	5.41208e-07	0.016295	0.367792	0.000775495	0.592356	0.000775495	6.75704	Ptp4a3		Ptp4a3		Ptp4a3		4529.4	670.322	3345.19	723.949
ILMN_2835287	Snrk	Mus musculus SNF related kinase (Snrk), mRNA.	8.20204e-05	5.1931e-07	0.000922464	0.0527454	0.000775495	0.335961	0.000775495	4.30231	Snrk						1293.06	316.8	722.733	300.551
ILMN_1230489	Zfand2a	Mus musculus zinc finger, AN1-type domain 2A (Zfand2a), mRNA.	0.136177	9.82252e-07	0.749865	0.802722	0.000775495	0.941811	0.000775495	7.27433		Zfand2a		Zfand2a		Zfand2a	1693.82	10966.8	2001.31	12321.4
ILMN_2615431	1200009O22Rik	Mus musculus RIKEN cDNA 1200009O22 gene (1200009O22Rik), mRNA.	0.000108052	1.20316e-06	0.000927708	0.0630222	0.000832812	0.335961	0.000832812	4.16949	1200009O22Rik						355.31	88.0201	189.169	85.2166
ILMN_2782125	Wdr18	Mus musculus WD repeat domain 18 (Wdr18), mRNA. XM_914259 XM_923132 XM_923137 XM_923141 XM_923147	0.0728781	1.26184e-06	0.847266	0.691981	0.000832812	0.966874	0.000832812	4.07301							174.669	633.343	204.118	711.431
ILMN_2605819	Egln3	Mus musculus EGL nine homolog 3 (C. elegans) (Egln3), mRNA.	0.00155992	1.80675e-06	0.00133268	0.193677	0.000931345	0.373606	0.000931345	7.77686	Egln3						12572.9	1616.71	6718.1	2148.89
ILMN_1247691	Hes1	Mus musculus hairy and enhancer of split 1 (Drosophila) (Hes1), mRNA.	0.158262	1.70327e-06	0.0836928	0.835974	0.000931345	0.727547	0.000931345	4.59452	Hes1						1153.37	251.032	996.971	280.852
ILMN_2607675	LOC641240	PREDICTED: Mus musculus similar to MHC class II antigen beta chain (LOC641240), mRNA.	5.38807e-07	1.89065e-06	1.40913e-05	0.00337832	0.000931345	0.0883527	0.000931345	8.63595	LOC641240						876.9	160.04	101.541	102.519
ILMN_2519673	Vwf	Mus musculus Von Willebrand factor homolog (Vwf), mRNA.	0.00043871	1.89388e-06	0.0098899	0.104454	0.000931345	0.572718	0.000931345	10.1484	Vwf		Vwf		Vwf		1097	134.984	498.401	108.096
ILMN_2700408	Mgll	Mus musculus monoglyceride lipase (Mgll), mRNA.	0.039757	1.96188e-06	0.386367	0.575772	0.000933672	0.850224	0.000933672	5.67261	Mgll		Mgll		Mgll		1398.05	278.987	1114.72	246.457
ILMN_2635122	Srl	Mus musculus sarcalumenin (Srl), mRNA.	0.302849	2.0103e-06	0.00635025	0.94878	0.000933672	0.557255	0.000933672	7.25293	Srl						3314.98	511.656	3711	1056.45
ILMN_2840514	Klhl6	Mus musculus kelch-like 6 (Drosophila) (Klhl6), mRNA.	0.209389	2.46946e-06	0.110856	0.876724	0.00104973	0.751919	0.00104973	4.63227	Klhl6						2651.49	572.396	2338.07	634.89
ILMN_2603791	Sprr2g	Mus musculus small proline-rich protein 2G (Sprr2g), non-coding RNA.	0.0759272	2.44353e-06	0.00115481	0.700468	0.00104973	0.366615	0.00104973	6.0075		Sprr2g					128.638	772.793	161.798	415.055
ILMN_2906489	Mocos	Mus musculus molybdenum cofactor sulfurase (Mocos), mRNA.	0.0175096	2.75508e-06	0.161107	0.449018	0.00112653	0.786313	0.00112653	6.22842		Mocos		Mocos		Mocos	246.293	1134.42	182.136	1043.16
ILMN_2618714	Pdgfb		0.117484	3.1879e-06	0.319888	0.780468	0.00117577	0.834405	0.00117577	4.85733	Pdgfb		Pdgfb		Pdgfb		2548.14	615.856	2991.42	620.449
ILMN_3142257	Mtus1	Mus musculus mitochondrial tumor suppressor 1 (Mtus1), nuclear gene encoding mitochondrial protein, transcript variant 3, mRNA.	0.599915	3.27071e-06	0.665423	0.999897	0.00118883	0.921771	0.00118883	5.5856	Mtus1		Mtus1		Mtus1		1571.57	281.362	1490.35	283.804
ILMN_3156208	Gpr146	Mus musculus G protein-coupled receptor 146 (Gpr146), transcript variant 2, mRNA.	0.100382	3.47813e-06	0.763502	0.752923	0.00122425	0.945474	0.00122425	4.63512			Gpr146				534.991	135.897	629.898	155.238
ILMN_2800687	Hr	Mus musculus hairless (Hr), mRNA.	0.792264	3.51459e-06	0.00103916	0.999897	0.00122425	0.343085	0.00122425	5.87492	Hr						2249.18	382.844	2155.14	916.154
ILMN_2988143	Plac8	Mus musculus placenta-specific 8 (Plac8), mRNA.	0.000485489	3.62588e-06	0.00443253	0.106808	0.00124571	0.521562	0.00124571	6.45914	Plac8						648.154	107.643	312.371	100.347
ILMN_2766727	Chrm2	Mus musculus cholinergic receptor, muscarinic 2, cardiac (Chrm2), mRNA.	0.0334909	3.94302e-06	0.0162024	0.542955	0.0013012	0.592356	0.0013012	4.55415	Chrm2						505.933	111.093	393.675	134.178
ILMN_2765759	Asb2	Mus musculus ankyrin repeat and SOCS box-containing 2 (Asb2), mRNA.	0.117661	4.50656e-06	0.609477	0.780468	0.00137002	0.906961	0.00137002	32.757	Asb2		Asb2		Asb2		7415.45	334.383	10953.4	411.262
ILMN_2710449	Crip2	Mus musculus cysteine rich protein 2 (Crip2), mRNA.	0.540148	4.5886e-06	0.275107	0.999897	0.00137002	0.822298	0.00137002	5.06772	Crip2		Crip2		Crip2		26797.9	5287.97	24916.7	5833.2
ILMN_2508745	Zfyve21	Mus musculus zinc finger, FYVE domain containing 21 (Zfyve21), mRNA.	0.227764	4.2162e-06	0.00408659	0.892305	0.00137002	0.517634	0.00137002	4.55628			Zfyve21				2223.45	764.575	2432.05	533.778
ILMN_1229396	Ddc		0.0254385	4.87643e-06	0.37623	0.496496	0.00140576	0.850062	0.00140576	4.98432	Ddc						538.089	127.347	409.395	107.956
ILMN_1255447	2410131K14Rik	Mus musculus RIKEN cDNA 2410131K14 gene (2410131K14Rik), mRNA.	0.174	5.09266e-06	0.298714	0.85456	0.00141318	0.830399	0.00141318	4.05849		2410131K14Rik					208.203	844.992	242.021	842.891
ILMN_3150313	D330017J20Rik	Mus musculus RIKEN cDNA D330017J20 gene (D330017J20Rik), transcript variant 2, mRNA. XM_899022 XM_909461 XM_921304 XM_921310 XM_921314 XM_921319 XM_921325	0.0936711	5.03455e-06	0.016083	0.739155	0.00141318	0.592356	0.00141318	7.86125	D330017J20Rik		D330017J20Rik		D330017J20Rik		944.462	120.141	731.97	174.7
ILMN_2432550	Trib2		0.87178	6.77535e-06	0.0637361	0.999897	0.00157339	0.709291	0.00157339	4.24269			Trib2				1076.79	334.065	1067.39	253.8
ILMN_2669912	Nrp1	Mus musculus neuropilin 1 (Nrp1), mRNA.	0.0244616	7.82861e-06	0.224953	0.49292	0.00171937	0.815079	0.00171937	5.06479							6404.09	1916.43	4978.34	1264.43
ILMN_2601453	A130092J06Rik	Mus musculus RIKEN cDNA A130092J06 gene (A130092J06Rik), mRNA.	0.352715	8.67495e-06	0.627164	0.970072	0.00172372	0.911367	0.00172372	11.5932	A130092J06Rik		A130092J06Rik		A130092J06Rik		4337.82	446.635	5177.94	463.174
ILMN_1240323	Dnajb1	Mus musculus DnaJ (Hsp40) homolog, subfamily B, member 1 (Dnajb1), mRNA.	0.169687	8.57145e-06	0.380679	0.847034	0.00172372	0.850214	0.00172372	5.51245		Dnajb1		Dnajb1		Dnajb1	2928.14	15886	3542.34	16141.2
ILMN_2740738	Slc7a11		0.0839202	9.08674e-06	0.0010814	0.720301	0.00172372	0.352227	0.00172372	6.18714		Slc7a11					132.643	820.681	179.492	376.304
ILMN_1227282	Soat2	Mus musculus sterol O-acyltransferase 2 (Soat2), mRNA.	0.40203	9.61753e-06	0.461555	0.988715	0.00176064	0.866229	0.00176064	5.34865		Soat2		Soat2		Soat2	139.961	748.601	158.259	729.863
ILMN_2852925	Higd1b	Mus musculus HIG1 domain family, member 1B (Higd1b), mRNA.	3.89137e-05	1.10965e-05	0.00029251	0.0375367	0.00190617	0.233024	0.00190617	4.16043	Higd1b						385.057	94.4126	124.875	92.5524
ILMN_2689136	Mybpc3	Mus musculus myosin binding protein C, cardiac (Mybpc3), mRNA.	1.04813e-05	1.1622e-05	0.00271325	0.0146039	0.00191941	0.447686	0.00191941	25.747	Mybpc3						10686.5	1279.94	1186.32	415.059
ILMN_2513993	Ldb3	Mus musculus LIM domain binding 3 (Ldb3), transcript variant 7, mRNA.	0.418646	1.2189e-05	0.0177497	0.992232	0.00194713	0.597862	0.00194713	4.61525	Ldb3						653.149	155.706	718.624	282.76
ILMN_2735350	Gdf15	Mus musculus growth differentiation factor 15 (Gdf15), mRNA.	0.000442769	1.25945e-05	0.0028067	0.104454	0.00198661	0.45041	0.00198661	5.76622		Gdf15					1761.06	10154.7	4389.84	9991.13
ILMN_1214500	Rgma	Mus musculus RGM domain family, member A (Rgma), mRNA.	0.12492	1.44433e-05	0.362139	0.788584	0.00211157	0.84713	0.00211157	5.72715	Rgma		Rgma		Rgma		1002.93	182.376	784.34	175.119
ILMN_2679885	Mocs1	Mus musculus molybdenum cofactor synthesis 1 (Mocs1), transcript variant 1, mRNA.	0.116677	1.5907e-05	0.232224	0.780201	0.00219201	0.815079	0.00219201	4.43		Mocs1					597.45	2625.08	754.037	2646.7
ILMN_2775157	Arg1		4.89729e-05	1.69599e-05	0.000280251	0.0438657	0.00226252	0.233024	0.00226252	6.00193	Arg1						545.24	90.8441	125.17	96.5227
ILMN_3163526	Tnni3	Mus musculus troponin I, cardiac 3 (Tnni3), mRNA.	0.195751	1.68962e-05	0.207805	0.866625	0.00226252	0.809088	0.00226252	5.916	Tnni3		Tnni3		Tnni3		2211	373.732	1758.13	410.315
ILMN_2640008	Myh6		0.698312	1.73888e-05	0.0843522	0.999897	0.0022833	0.728496	0.0022833	9.80744	Myh6		Myh6		Myh6		3151.87	347.734	3410.38	624.022
ILMN_1228917	C330023M02Rik	Mus musculus RIKEN cDNA C330023M02 gene (C330023M02Rik), mRNA.	0.555567	1.98854e-05	0.519073	0.999897	0.00241696	0.882182	0.00241696	4.02126							635.436	2437.43	606.135	2058.3
ILMN_2591425	Gucy1a3	Mus musculus guanylate cyclase 1, soluble, alpha 3 (Gucy1a3), mRNA.	0.0492859	2.00855e-05	0.0160285	0.616319	0.00241696	0.592356	0.00241696	4.94371	Gucy1a3						587.379	118.813	428.801	159.555
ILMN_2525911	Lrrc10	Mus musculus leucine rich repeat containing 10 (Lrrc10), mRNA.	0.542378	1.96313e-05	0.212874	0.999897	0.00241696	0.810148	0.00241696	11.4572	Lrrc10		Lrrc10		Lrrc10		1291.25	112.702	1169.91	150.84
ILMN_1250116	scl0001849.1_2273		0.0195513	2.04511e-05	0.0579502	0.466146	0.00241696	0.704685	0.00241696	6.19333	scl0001849.1_2273						3661.1	591.136	2280.62	596.891
ILMN_2677772	Srxn1	Mus musculus sulfiredoxin 1 homolog (S. cerevisiae) (Srxn1), mRNA.	0.310981	2.05178e-05	0.0435525	0.952575	0.00241696	0.685424	0.00241696	12.0826		Srxn1		Srxn1		Srxn1	1465.34	14357.7	1188.29	6135.84
ILMN_1246737	Katnb1	Mus musculus katanin p80 (WD40-containing) subunit B 1 (Katnb1), mRNA.	0.125368	2.18662e-05	0.189154	0.788895	0.0024191	0.804224	0.0024191	5.58505		Katnb1		Katnb1		Katnb1	270.332	1509.82	349.96	1485.15
ILMN_2870522	Plekha6	Mus musculus pleckstrin homology domain containing, family A member 6 (Plekha6), mRNA.	0.962137	2.17397e-05	0.571375	0.999897	0.0024191	0.896752	0.0024191	7.5821	Plekha6		Plekha6		Plekha6		1137.53	155.743	1180.86	181.727
ILMN_2984110	Plvap	Mus musculus plasmalemma vesicle associated protein (Plvap), mRNA.	0.473049	2.62781e-05	0.963087	0.999897	0.00267554	0.991403	0.00267554	6.26268	Plvap		Plvap		Plvap		1367.62	251.363	1226.87	218.376
ILMN_2589073	Lrrc10	Mus musculus leucine rich repeat containing 10 (Lrrc10), mRNA.	0.941462	2.65892e-05	0.201749	0.999897	0.00268894	0.807336	0.00268894	17.9315	Lrrc10		Lrrc10		Lrrc10		2692.95	160.344	2875.2	274.103
ILMN_1229318	Pdk1	Mus musculus pyruvate dehydrogenase kinase, isoenzyme 1 (Pdk1), nuclear gene encoding mitochondrial protein, mRNA.	0.00943868	2.69265e-05	0.00741593	0.369878	0.00271212	0.561017	0.00271212	4.62917	Pdk1						1273.55	275.114	783.005	358.08
ILMN_2757569	Eno3	Mus musculus enolase 3, beta muscle (Eno3), mRNA.	0.313906	2.85534e-05	0.0286051	0.952575	0.00276494	0.635852	0.00276494	5.37901	Eno3						11325.2	2105.45	9657.62	3204.55
ILMN_2619836	2310039H08Rik	Mus musculus RIKEN cDNA 2310039H08 gene (2310039H08Rik), mRNA.	7.09484e-05	3.00082e-05	0.156033	0.0494274	0.00284002	0.782974	0.00284002	6.3383							1622.67	669.947	761.387	256.01
ILMN_2770917	Blvrb		0.294085	3.0203e-05	0.543227	0.94366	0.00284771	0.889942	0.00284771	5.95583		Blvrb		Blvrb		Blvrb	424.654	2146.39	360.384	1592.98
ILMN_2724880	Itgb1bp3	Mus musculus integrin beta 1 binding protein 3 (Itgb1bp3), mRNA.	0.24281	3.09772e-05	0.000527991	0.905002	0.0028798	0.278415	0.0028798	14.0485	Itgb1bp3						4939.88	351.631	3451.08	2358.62
ILMN_2734212	Cd1d1	Mus musculus CD1d1 antigen (Cd1d1), mRNA.	0.96503	3.2622e-05	0.727296	0.999897	0.00288872	0.9369	0.00288872	8.65341		Cd1d1		Cd1d1		Cd1d1	191.955	1651.7	190.873	1554.18
ILMN_1249586	Hspa8	Mus musculus heat shock protein 8 (Hspa8), mRNA.	0.0964411	3.26154e-05	0.324142	0.747804	0.00288872	0.837415	0.00288872	4.45641				Hspa8			6738.61	24368.4	5468.17	22604.7
ILMN_2667346	Srxn1	Mus musculus sulfiredoxin 1 homolog (S. cerevisiae) (Srxn1), mRNA.	0.763858	3.24993e-05	0.0368705	0.999897	0.00288872	0.67712	0.00288872	8.07584		Srxn1					932.327	7119.09	881.529	3409.48
ILMN_2761720	LOC100041103	PREDICTED: Mus musculus hypothetical protein LOC100041103 (LOC100041103), mRNA.	0.995962	3.51486e-05	0.720042	0.999897	0.00303975	0.934916	0.00303975	5.56296		LOC100041103		LOC100041103		LOC100041103	149.369	777.744	149.671	830.934
ILMN_2778181	Plekha6	Mus musculus pleckstrin homology domain containing, family A member 6 (Plekha6), mRNA.	0.949068	3.77985e-05	0.446338	0.999897	0.00311482	0.861884	0.00311482	7.60055	Plekha6		Plekha6		Plekha6		1093.35	149.807	1138.61	189.691
ILMN_1236136	Corin	Mus musculus corin (Corin), mRNA.	0.0115358	4.02368e-05	0.0157102	0.393631	0.00315512	0.591493	0.00315512	4.90163	Corin						730.748	149.083	429.93	172.463
ILMN_2652909	Ddit3	Mus musculus DNA-damage inducible transcript 3 (Ddit3), mRNA.	0.0222768	4.04659e-05	0.0711706	0.479764	0.00315512	0.71612	0.00315512	11.4603		Ddit3		Ddit3		Ddit3	627.421	2993.95	992.802	7190.45
ILMN_2788836	Myh6	Mus musculus myosin, heavy polypeptide 6, cardiac muscle, alpha (Myh6), mRNA.	0.80842	4.07828e-05	0.0525561	0.999897	0.00315512	0.69473	0.00315512	5.45156	Myh6						26790.4	4914.27	25620.2	8323.81
ILMN_1249578	Sorl1	Mus musculus sortilin-related receptor, LDLR class A repeats-containing (Sorl1), mRNA.	0.312778	4.17738e-05	0.159681	0.952575	0.00315512	0.786182	0.00315512	4.04296							480.667	134.903	545.407	201.739
ILMN_2660943	9330158H04Rik		0.120488	4.32589e-05	0.0332674	0.783219	0.00321357	0.662706	0.00321357	7.17271	9330158H04Rik						1140.44	158.997	806.98	234.797
ILMN_2977404	Tmod1	Mus musculus tropomodulin 1 (Tmod1), mRNA.	0.661367	4.32799e-05	0.129481	0.999897	0.00321357	0.767757	0.00321357	5.2495	Tmod1						2225.05	423.86	2131.9	585.079
ILMN_2822825	Fbxo2	Mus musculus F-box protein 2 (Fbxo2), mRNA.	0.810213	4.34884e-05	0.564104	0.999897	0.00321737	0.894185	0.00321737	40.7207		Fbxo2		Fbxo2		Fbxo2	187.889	7044.07	172.985	4516.26
ILMN_2946905	Slc25a38	Mus musculus solute carrier family 25, member 38 (Slc25a38), mRNA.	0.0614628	4.51081e-05	0.501773	0.660647	0.0032887	0.876051	0.0032887	4.95863							961.054	3235.03	1252.06	4765.51
ILMN_2691261	Ndufb10		2.18536e-07	4.89719e-05	0.0130247	0.00337832	0.00341171	0.579107	0.00337832	13.9897							1825.18	792.396	211.255	130.466
ILMN_2616226	Dbp	Mus musculus D site albumin promoter binding protein (Dbp), mRNA.	0.342878	5.04133e-05	0.0611876	0.965627	0.00344688	0.709291	0.00344688	6.50464	Dbp						1674.87	257.489	1405.94	412.364
ILMN_2687547	Sdpr	Mus musculus serum deprivation response (Sdpr), mRNA.	0.701853	5.09191e-05	0.772577	0.999897	0.003447	0.947245	0.003447	8.66794	Sdpr		Sdpr		Sdpr		2122.27	276.314	2395.07	277.365
ILMN_2616262	Pkig	Mus musculus protein kinase inhibitor, gamma (Pkig), transcript variant 1, mRNA.	0.873874	5.45336e-05	0.806492	0.999897	0.00354327	0.955901	0.00354327	15.9429	Pkig		Pkig		Pkig		2681.68	209.68	2712.11	170.114
ILMN_1251114	BC002216		0.0508561	5.6964e-05	0.295318	0.619164	0.00363526	0.829525	0.00363526	4.25749							193.793	741.514	269.129	825.072
ILMN_2692986	2810410P22Rik		7.30136e-07	0.000359662	0.00168099	0.00366236	0.00823068	0.391857	0.00366236	8.60672							725.012	361.869	84.2379	88.467
ILMN_2913716	H2-Ab1	Mus musculus histocompatibility 2, class II antigen A, beta 1 (H2-Ab1), mRNA.	2.20814e-05	5.91499e-05	0.00035821	0.0251728	0.00370664	0.245168	0.00370664	4.95187							554.189	147.554	111.915	115.882
ILMN_2853166	Itgb1bp2	Mus musculus integrin beta 1 binding protein 2 (Itgb1bp2), mRNA.	0.349961	6.00389e-05	0.717588	0.968771	0.00370881	0.934672	0.00370881	6.48385	Itgb1bp2		Itgb1bp2		Itgb1bp2		608.518	113.915	738.608	123.395
ILMN_2640188	Taf1a		0.431781	6.00258e-05	0.0230546	0.993305	0.00370881	0.618773	0.00370881	7.40882		Taf1a		Taf1a		Taf1a	174.559	732.029	157.212	1164.75
ILMN_2991660	Mif4gd	Mus musculus MIF4G domain containing (Mif4gd), mRNA.	0.216966	6.16404e-05	0.725074	0.883758	0.00373189	0.936651	0.00373189	4.2376							1015.84	285.466	1209.69	324.479
ILMN_2751247	Urm1	Mus musculus ubiquitin related modifier 1 homolog (S. cerevisiae) (Urm1), mRNA.	0.20552	6.24429e-05	0.501229	0.873799	0.00373488	0.875821	0.00373488	4.1597							158.706	621.665	194.044	660.168
ILMN_2854828	Pln	Mus musculus phospholamban (Pln), mRNA.	0.0751031	6.34611e-05	0.197722	0.697624	0.00377157	0.806358	0.00377157	11.4179	Pln		Pln		Pln		1982.23	181.872	1233.77	173.608
ILMN_2792868	Blvrb	Mus musculus biliverdin reductase B (flavin reductase (NADPH)) (Blvrb), mRNA.	0.149511	6.66976e-05	0.552995	0.822854	0.00386322	0.892134	0.00386322	6.85713		Blvrb		Blvrb		Blvrb	2558.09	13399.1	1954.04	11778.2
ILMN_2753589	3632451O06Rik	Mus musculus RIKEN cDNA 3632451O06 gene (3632451O06Rik), mRNA.	0.260522	6.94285e-05	0.678843	0.91642	0.00394338	0.925304	0.00394338	8.21369	3632451O06Rik		3632451O06Rik		3632451O06Rik		1603.06	230.399	1275.3	195.169
ILMN_3162005	Tmem204	Mus musculus transmembrane protein 204 (Tmem204), mRNA.	0.0104242	6.94521e-05	0.0370879	0.379984	0.00394338	0.67712	0.00394338	4.85189	Tmem204						1355.39	279.353	775.931	285.265
ILMN_1229994	Srxn1	Mus musculus sulfiredoxin 1 homolog (S. cerevisiae) (Srxn1), mRNA.	0.387633	7.0154e-05	0.0490122	0.984257	0.00396275	0.691763	0.00396275	6.94363		Srxn1					301.705	1758.54	253.26	798.476
ILMN_2605890	Tk1	Mus musculus thymidine kinase 1 (Tk1), mRNA.	0.00348339	7.61299e-05	0.0167615	0.260239	0.00413975	0.592356	0.00413975	6.3012			Tk1				392.955	113.761	707.499	112.28
ILMN_1231490	2410006H16Rik	PREDICTED: Mus musculus RIKEN cDNA 2410006H16 gene (2410006H16Rik), mRNA.	0.331168	7.76571e-05	0.973367	0.958976	0.00415226	0.994826	0.00415226	5.06023		2410006H16Rik		2410006H16Rik		2410006H16Rik	686.189	3079.32	811.543	3472.28
ILMN_1235908	Fabp5	Mus musculus fatty acid binding protein 5, epidermal (Fabp5), mRNA.	0.000634728	7.7666e-05	0.00878446	0.123403	0.00415226	0.569945	0.00415226	4.32215							375.031	101.536	159.565	86.7694
ILMN_1250760	Masp1		0.105619	7.89238e-05	0.0935776	0.764883	0.00415226	0.736488	0.00415226	9.92434	Masp1		Masp1		Masp1		1903.31	191.782	1187.77	236.016
ILMN_2948143	Slc7a11	Mus musculus solute carrier family 7 (cationic amino acid transporter, y+ system), member 11 (Slc7a11), mRNA.	0.882552	7.95547e-05	0.0202559	0.999897	0.00415226	0.610598	0.00415226	13.3931		Slc7a11		Slc7a11		Slc7a11	140.644	1805.87	134.836	600.041
ILMN_2927373	Ddit3	Mus musculus DNA-damage inducible transcript 3 (Ddit3), mRNA.	0.0353202	8.01182e-05	0.20703	0.553952	0.00415936	0.809088	0.00415936	8.59591		Ddit3		Ddit3		Ddit3	362.263	1536.35	558.528	3113.98
ILMN_2768252	Myl7		0.334998	8.15792e-05	0.0510516	0.961408	0.00419583	0.693063	0.00419583	5.38537	Myl7						5973.53	1109.21	5296.73	1749.87
ILMN_1236574	Cenpa	Mus musculus centromere protein A (Cenpa), mRNA.	0.276591	8.40844e-05	0.165711	0.931017	0.00423747	0.788471	0.00423747	8.16841	Cenpa						4499.14	705.942	5766.42	1464.91
ILMN_2737302	Cxcl12	Mus musculus chemokine (C-X-C motif) ligand 12 (Cxcl12), transcript variant 1, mRNA.	0.560518	8.42849e-05	0.313943	0.999897	0.00423747	0.832161	0.00423747	6.22889	Cxcl12		Cxcl12		Cxcl12		1923.65	308.826	1696.83	337.901
ILMN_2973824	Car14	Mus musculus carbonic anhydrase 14 (Car14), mRNA.	0.225606	8.91008e-05	0.0648263	0.889407	0.00435122	0.709291	0.00435122	5.57307	Car14						725.437	130.168	570.859	189.313
ILMN_2760977	Impact	Mus musculus imprinted and ancient (Impact), mRNA.	0.167394	8.87157e-05	0.666426	0.845652	0.00435122	0.921771	0.00435122	8.73369		Impact		Impact		Impact	859.087	5468.03	626.085	4826.82
ILMN_2741402	Sspn	Mus musculus sarcospan (Sspn), mRNA.	0.514599	9.04769e-05	0.168358	0.999897	0.00437572	0.790651	0.00437572	5.78394	Sspn						6702.77	1158.86	5918	1563.87
ILMN_1226555	5430417L22Rik		0.961173	9.12094e-05	0.656046	0.999897	0.00439066	0.919802	0.00439066	5.99761	5430417L22Rik		5430417L22Rik		5430417L22Rik		6366.76	1203.65	6438.69	1073.54
ILMN_2947568	Gadd45a	Mus musculus growth arrest and DNA-damage-inducible 45 alpha (Gadd45a), mRNA.	0.409329	9.29793e-05	0.989267	0.991918	0.00444175	0.997678	0.00444175	7.7853		Gadd45a		Gadd45a		Gadd45a	350.35	2285.38	293.551	1889.62
ILMN_2722938	Myd116	Mus musculus myeloid differentiation primary response gene 116 (Myd116), mRNA.	0.397733	9.38114e-05	0.096397	0.988521	0.00446195	0.740566	0.00446195	7.83233		Myd116		Myd116		Myd116	670.577	2931.3	786.234	5252.18
ILMN_2645780	Osgin1	Mus musculus oxidative stress induced growth inhibitor 1 (Osgin1), mRNA.	0.210012	9.39357e-05	0.0154585	0.877079	0.00446195	0.591493	0.00446195	9.30925		Osgin1		Osgin1		Osgin1	325.809	1379.24	263.743	2455.25
ILMN_2678521	Gpr146		0.404478	9.55321e-05	0.329172	0.989404	0.00451214	0.838526	0.00451214	4.07867			Gpr146				1160.7	339.899	1291.17	316.566
ILMN_1230065	LOC245892		0.00109632	9.69479e-05	0.0445762	0.163665	0.00453869	0.689092	0.00453869	12.2808	LOC245892						2128.14	276.838	591.499	173.29
ILMN_2862706	H2-Q5	Mus musculus histocompatibility 2, Q region locus 5 (H2-Q5), mRNA.	1.1059e-06	0.0145801	3.24678e-05	0.00462266	0.0667646	0.116327	0.00462266	7.11952							1154.36	830.567	162.14	554.645
ILMN_2603662	B230312A22Rik	Mus musculus RIKEN cDNA B230312A22 gene (B230312A22Rik), mRNA.	0.614001	0.000101172	0.450594	0.999897	0.00462506	0.863626	0.00462506	4.1021							708.656	2326.25	785.939	2906.98
ILMN_1234662	Mb	Mus musculus myoglobin (Mb), mRNA.	0.662924	0.000104775	0.0200241	0.999897	0.00465939	0.609734	0.00465939	5.23502	Mb						8742.71	1670.04	8299.39	3553.01
ILMN_2733524	Nrm	Mus musculus nurim (nuclear envelope membrane protein) (Nrm), mRNA.	0.0341034	0.000111003	0.0623525	0.547575	0.00484093	0.709291	0.00484093	4.41865			Nrm				618.397	210.478	858.583	194.309
ILMN_1226525	H2-Ab1	Mus musculus histocompatibility 2, class II antigen A, beta 1 (H2-Ab1), mRNA.	1.79705e-05	0.000115236	0.000798164	0.022535	0.00493196	0.335961	0.00493196	12.7769	H2-Ab1						1209.38	215.219	96.1708	94.6538
ILMN_2687403	Fcgr3	Mus musculus Fc receptor, IgG, low affinity III (Fcgr3), mRNA.	0.00105599	0.000117889	0.0526576	0.163542	0.0050113	0.69473	0.0050113	5.37356							795.329	215.451	339.924	148.008
ILMN_2836607	Art3	Mus musculus ADP-ribosyltransferase 3 (Art3), mRNA.	0.6647	0.000119656	0.0801963	0.999897	0.00503079	0.724333	0.00503079	5.42969	Art3						1118.98	206.085	1023.99	315.806
ILMN_1249242	Dnajc2	Mus musculus DnaJ (Hsp40) homolog, subfamily C, member 2 (Dnajc2), mRNA.	0.244116	0.000122242	0.764922	0.90576	0.00504085	0.94584	0.00504085	6.24527		Dnajc2		Dnajc2		Dnajc2	808.916	4004.76	641.247	3022.36
ILMN_1218890	LOC381140		0.093868	0.000121579	0.876224	0.739155	0.00504085	0.974633	0.00504085	4.41917							3624.35	1090.56	4819.38	1476.74
ILMN_2644350	Thy1	Mus musculus thymus cell antigen 1, theta (Thy1), mRNA.	0.00702764	0.000122051	0.0151407	0.337004	0.00504085	0.591493	0.00504085	5.26125	Thy1						2637.04	501.219	1340.79	577.331
ILMN_1229613	Mocs2	Mus musculus molybdenum cofactor synthesis 2 (Mocs2), mRNA.	0.797759	0.000123176	0.925301	0.999897	0.00505263	0.983931	0.00505263	4.27046		Mocs2		Mocs2		Mocs2	846.261	3451.16	808.148	3306.31
ILMN_3141648	D830007F02Rik	Mus musculus RIKEN cDNA D830007F02 gene (D830007F02Rik), mRNA.	0.263867	0.000125987	0.1416	0.920148	0.00509585	0.775708	0.00509585	6.46909	D830007F02Rik		D830007F02Rik		D830007F02Rik		1217.43	188.192	916.882	227.5
ILMN_1223015	Dedd2	Mus musculus death effector domain-containing DNA binding protein 2 (Dedd2), mRNA.	0.425	0.000126285	0.801337	0.992365	0.00509585	0.954324	0.00509585	4.45995							262.977	967.745	298.849	1172.86
ILMN_2906728	H19	Mus musculus H19 fetal liver mRNA (H19), non-coding RNA.	0.041607	0.00012638	0.834436	0.587242	0.00509585	0.963505	0.00509585	15.5947	H19		H19		H19		4238.39	449.31	2222.51	271.783
ILMN_2618364	Flnc	Mus musculus filamin C, gamma (Flnc), mRNA.	0.0998945	0.000127335	0.935617	0.751761	0.00511787	0.98662	0.00511787	6.43766		Flnc		Flnc		Flnc	5581.05	25413.2	7893.99	35928.9
ILMN_2788984	Acaa2	Mus musculus acetyl-Coenzyme A acyltransferase 2 (mitochondrial 3-oxoacyl-Coenzyme A thiolase) (Acaa2), mRNA.	0.207953	0.000128005	0.178987	0.874931	0.00512838	0.797474	0.00512838	5.372	Acaa2						3557.15	662.165	2633.1	702.79
ILMN_2490820	2310005L22Rik		0.0324806	0.000129478	0.220281	0.537345	0.00514209	0.815042	0.00514209	5.54337							782.562	2377.76	1128.57	4338.03
ILMN_2498263	Hspa1b	Mus musculus heat shock protein 1B (Hspa1b), mRNA.	0.883724	0.000130311	0.468439	0.999897	0.00514209	0.8688	0.00514209	5.22922		Hspa1b					93.9558	476.811	91.1822	361.634
ILMN_1218891	Fahd1	Mus musculus fumarylacetoacetate hydrolase domain containing 1 (Fahd1), nuclear gene encoding mitochondrial protein, mRNA.	0.636539	0.000132881	0.278991	0.999897	0.00518173	0.822327	0.00518173	5.24983			Fahd1				1262.06	333.323	1203.38	240.4
ILMN_2894211	8430408G22Rik	Mus musculus RIKEN cDNA 8430408G22 gene (8430408G22Rik), mRNA.	0.26453	0.000133541	0.228257	0.921317	0.00518452	0.815079	0.00518452	8.01036	8430408G22Rik		8430408G22Rik		8430408G22Rik		1072.1	210.449	1439.99	179.766
ILMN_2609614	Snx10	Mus musculus sorting nexin 10 (Snx10), mRNA.	0.063405	0.000139396	0.672747	0.667251	0.00532123	0.923147	0.00532123	5.14053							1137.08	4149.44	807.202	3210.05
ILMN_2776603	Ccl9	Mus musculus chemokine (C-C motif) ligand 9 (Ccl9), mRNA.	0.396602	0.000141791	0.125148	0.988254	0.00533152	0.766472	0.00533152	7.62269	Ccl9		Ccl9		Ccl9		2175.61	543.365	1912.21	285.413
ILMN_2517041	Uhrf1	Mus musculus ubiquitin-like, containing PHD and RING finger domains, 1 (Uhrf1), mRNA.	0.00583354	0.000140249	0.0422604	0.311237	0.00533152	0.68454	0.00533152	8.50674	Uhrf1		Uhrf1		Uhrf1		1034.53	242.805	2065.48	282.393
ILMN_2681913	Crct1	Mus musculus cysteine-rich C-terminal 1 (Crct1), mRNA.	0.24508	0.000145359	0.0735857	0.905781	0.00537466	0.719838	0.00537466	27.5682		Crct1		Crct1		Crct1	403.981	11137	753.019	5110.23
ILMN_1228470	Pdxp	Mus musculus pyridoxal (pyridoxine, vitamin B6) phosphatase (Pdxp), mRNA.	0.928028	0.000145762	0.57489	0.999897	0.00537466	0.897736	0.00537466	7.14056	Pdxp		Pdxp		Pdxp		1717.97	258.045	1842.58	324.774
ILMN_3090731	Pkig	Mus musculus protein kinase inhibitor, gamma (Pkig), transcript variant 3, mRNA.	0.0223768	0.000146153	0.157396	0.480552	0.00537466	0.783862	0.00537466	5.75967	Pkig						782.252	157.437	450.424	135.815
ILMN_2742152	Gadd45a	Mus musculus growth arrest and DNA-damage-inducible 45 alpha (Gadd45a), mRNA.	0.491296	0.000148435	0.361452	0.999897	0.00539925	0.846644	0.00539925	9.42685		Gadd45a		Gadd45a		Gadd45a	479.304	3280.75	406.339	3830.5
ILMN_2655577	Pold1	Mus musculus polymerase (DNA directed), delta 1, catalytic subunit (Pold1), mRNA.	0.0394695	0.000147953	0.25524	0.574712	0.00539925	0.822298	0.00539925	4.38214							699.075	225.436	987.893	255.258
ILMN_1245039	Hspa1a	Mus musculus heat shock protein 1A (Hspa1a), mRNA.	0.963337	0.0001513	0.547057	0.999897	0.00542863	0.891206	0.00542863	8.29859		Hspa1a		Hspa1a		Hspa1a	91.4576	643.291	90.1688	748.273
ILMN_2588759	Aph1a	Mus musculus anterior pharynx defective 1a homolog (C. elegans) (Aph1a), transcript variant 1, mRNA.	0.37753	0.000157309	0.206704	0.981675	0.00551896	0.809088	0.00551896	4.0415	Aph1a						411.012	101.698	356.469	125.293
ILMN_1214866	Eml1	Mus musculus echinoderm microtubule associated protein like 1 (Eml1), transcript variant 1, mRNA. XM_901775 XM_901779 XM_978946 XM_978978 XM_979015 XM_979053 XM_979124 XM_979166 XM_979204	0.0679321	0.00016771	0.636432	0.678585	0.00577769	0.914953	0.00577769	4.17913							1810.88	552.308	1313.94	433.316
ILMN_2714565	Rrm2		0.000821774	0.000168952	0.0236778	0.140529	0.00578135	0.61908	0.00578135	5.66832			Rrm2				271.557	98.9464	560.86	126.679
ILMN_1250410	Eif2ak2	Mus musculus eukaryotic translation initiation factor 2-alpha kinase 2 (Eif2ak2), mRNA.	0.0708616	0.000169777	0.0893808	0.689108	0.00578793	0.734416	0.00578793	4.02051				Eif2ak2			806.744	2218.05	616.331	2477.96
ILMN_3006767	Mlkl	Mus musculus mixed lineage kinase domain-like (Mlkl), mRNA. XM_924589	0.170744	0.000170668	0.318499	0.848533	0.00579115	0.834245	0.00579115	6.32823		Mlkl					523.917	2483.64	392.47	1445.41
ILMN_2755443	Sh3kbp1	Mus musculus SH3-domain kinase binding protein 1 (Sh3kbp1), mRNA.	0.450515	0.000170871	0.226678	0.994412	0.00579115	0.815079	0.00579115	6.82009	Sh3kbp1						3703.65	660.14	4502.21	1208.07
ILMN_2710353	Acta2		0.0586587	0.000172259	0.355729	0.650093	0.00581587	0.845095	0.00581587	9.88672	Acta2		Acta2		Acta2		3594.48	624.659	6175.83	748.557
ILMN_2636349	Rnf208	Mus musculus ring finger protein 208 (Rnf208), mRNA.	0.39497	0.000174363	0.376314	0.987326	0.00585106	0.850092	0.00585106	12.9	Rnf208		Rnf208		Rnf208		1528.73	118.506	1375.17	138.201
ILMN_2734391	Ramp1	Mus musculus receptor (calcitonin) activity modifying protein 1 (Ramp1), mRNA.	0.951356	0.00017664	0.949332	0.999897	0.00585995	0.988687	0.00585995	4.18322	Ramp1		Ramp1		Ramp1		1409.78	348.331	1457.14	352.549
ILMN_2653765	Nusap1	Mus musculus nucleolar and spindle associated protein 1 (Nusap1), transcript variant 2, mRNA.	0.0381932	0.000178884	0.185886	0.567804	0.00587368	0.801384	0.00587368	4.16317							398.258	134.416	559.595	148.693
ILMN_2668319	Hsp90aa1	Mus musculus heat shock protein 90, alpha (cytosolic), class A member 1 (Hsp90aa1), mRNA.	0.148606	0.000182952	0.702506	0.821469	0.00590979	0.93013	0.00590979	7.96566		Hsp90aa1		Hsp90aa1		Hsp90aa1	892.482	5057.24	634.881	3950.28
ILMN_1237695	Pfkp	Mus musculus phosphofructokinase, platelet (Pfkp), mRNA.	0.871459	0.000182508	0.14094	0.999897	0.00590979	0.775143	0.00590979	4.98915	Pfkp						8654.49	1734.66	8537.39	2788.19
ILMN_1251071	Ypel5	Mus musculus yippee-like 5 (Drosophila) (Ypel5), mRNA.	0.23968	0.000193649	0.383679	0.901991	0.00603142	0.850214	0.00603142	4.39075							565.184	2022.52	460.632	1373.95
ILMN_1213376	Cfl1	Mus musculus cofilin 1, non-muscle (Cfl1), mRNA.	1.93091e-06	0.000451717	0.00378214	0.00605339	0.00925577	0.501734	0.00605339	6.60316							327.098	543.58	82.3211	85.3293
ILMN_2795412	Tmem176a	Mus musculus transmembrane protein 176A (Tmem176a), mRNA.	0.0264242	0.000198613	0.0161039	0.504599	0.00610441	0.592356	0.00610441	6.36686			Tmem176a				611.423	198.072	938.134	147.346
ILMN_3156246	Cdh3	Mus musculus cadherin 3 (Cdh3), transcript variant 1, mRNA.	0.013302	0.000200023	0.0399896	0.411984	0.00612054	0.68454	0.00612054	4.71371			Cdh3				547.566	186.063	860.01	182.449
ILMN_1229547	Spon2	Mus musculus spondin 2, extracellular matrix protein (Spon2), mRNA.	0.519826	0.000200113	0.220811	0.999897	0.00612054	0.815079	0.00612054	4.0437	Spon2						1269.95	314.056	1127.4	402.71
ILMN_1243507	Spsb4	Mus musculus splA/ryanodine receptor domain and SOCS box containing 4 (Spsb4), mRNA.	0.493472	0.000200593	0.284907	0.999897	0.00612773	0.82589	0.00612773	4.24815	Spsb4						2320.38	546.21	2116.8	646.015
ILMN_2638889	Nol3	Mus musculus nucleolar protein 3 (apoptosis repressor with CARD domain) (Nol3), mRNA.	0.111034	0.000205722	0.538642	0.770972	0.00621519	0.887429	0.00621519	4.15483							1014.02	3291.25	792.148	2258.88
ILMN_2692989	2810410P22Rik		2.6077e-06	0.000388752	0.00150004	0.00625343	0.00859784	0.391857	0.00625343	5.13095							468.26	244.989	91.2617	97.9797
ILMN_2443482	Ufd1l	Mus musculus ubiquitin fusion degradation 1 like (Ufd1l), mRNA.	0.86118	0.000210075	0.264576	0.999897	0.00627	0.822298	0.00627	5.00117				Ufd1l			317.534	1205.99	308.925	1544.99
ILMN_2617996	Prl2c2	Mus musculus prolactin family 2, subfamily c, member 2 (Prl2c2), mRNA.	0.930943	0.000210585	0.00089811	0.999897	0.00627254	0.335961	0.00627254	4.11856							163.927	627.113	167.839	152.265
ILMN_2923445	Acta2	Mus musculus actin, alpha 2, smooth muscle, aorta (Acta2), mRNA.	0.00357536	0.000211539	0.00695955	0.261429	0.00627765	0.557255	0.00627765	8.23903			Acta2				8526.43	2541.3	17802.6	2160.77
ILMN_2621448	Adh7	Mus musculus alcohol dehydrogenase 7 (class IV), mu or sigma polypeptide (Adh7), mRNA.	0.413073	0.000216781	0.0021571	0.992232	0.00634604	0.436728	0.00634604	4.17							96.9441	347.593	83.3555	93.4627
ILMN_1245079	Adssl1	Mus musculus adenylosuccinate synthetase like 1 (Adssl1), mRNA.	0.391683	0.000220565	0.0748768	0.986367	0.0064039	0.722024	0.0064039	6.30489	Adssl1						4674.55	741.416	3961.21	1242.14
ILMN_2528373	LOC380908		0.608411	0.000227051	0.521841	0.999897	0.00651538	0.883473	0.00651538	7.64337	LOC380908		LOC380908		LOC380908		1164.51	200.462	1388.77	181.696
ILMN_2606470	Clip4	Mus musculus CAP-GLY domain containing linker protein family, member 4 (Clip4), mRNA.	0.401627	0.000228333	0.171001	0.988521	0.00652469	0.791704	0.00652469	5.06947	Clip4						3680.16	725.945	3134.12	909.699
ILMN_2587761	Kif1b		0.288887	0.000230959	0.961921	0.942415	0.00654515	0.991166	0.00654515	5.05597		Kif1b		Kif1b		Kif1b	360.677	1487.27	294.161	1230.33
ILMN_2742426	LOC100044204	PREDICTED: Mus musculus hypothetical protein LOC100044204 (LOC100044204), mRNA.	0.159425	0.000235639	0.702225	0.837469	0.00661794	0.93013	0.00661794	12.6914	LOC100044204		LOC100044204		LOC100044204		2589.4	280.427	1842.57	204.027
ILMN_2710705	Sqstm1	Mus musculus sequestosome 1 (Sqstm1), mRNA.	0.75107	0.000241829	0.992108	0.999897	0.00673584	0.998198	0.00673584	4.0865							8160.88	32221.7	7884.93	29589.6
ILMN_1221429	Mllt11	Mus musculus myeloid/lymphoid or mixed-lineage leukemia (trithorax homolog, Drosophila); translocated to, 11 (Mllt11), mRNA.	0.39188	0.000244973	0.644724	0.986367	0.00676645	0.917912	0.00676645	7.15386		Mllt11		Mllt11		Mllt11	2205.86	14094.7	2801.33	15780.4
ILMN_2613904	Hspb2		0.171625	0.000253342	0.0637577	0.849729	0.00689882	0.709291	0.00689882	5.25047	Hspb2						2934.23	558.85	2086.34	805.311
ILMN_1255621	9530053J19Rik		0.717169	0.000253676	0.420016	0.999897	0.00690043	0.85466	0.00690043	4.42864		9530053J19Rik					160.85	712.345	174.624	572.391
ILMN_2451022	Vim	Mus musculus vimentin (Vim), mRNA.	0.149155	0.000258381	0.0638195	0.822132	0.00694634	0.709291	0.00694634	4.39249							14739.8	5919.83	12176.9	3355.68
ILMN_1233840	LOC381283		0.864557	0.000263343	0.124466	0.999897	0.00694901	0.766472	0.00694901	4.10747		LOC381283					1560.04	6407.81	1636.44	4382.07
ILMN_2896843	Cd248	Mus musculus CD248 antigen, endosialin (Cd248), mRNA.	0.193448	0.000272653	0.594937	0.864549	0.00707882	0.902825	0.00707882	5.8184	Cd248		Cd248		Cd248		979.458	193.854	748.036	168.338
ILMN_1243900	LOC626152	PREDICTED: Mus musculus similar to epiplakin (LOC626152), misc RNA.	0.126061	0.000277033	0.898329	0.789957	0.00711156	0.97899	0.00711156	9.92914	LOC626152		LOC626152		LOC626152		974.488	152.183	1511.05	232.822
ILMN_2942011	Robo4	Mus musculus roundabout homolog 4 (Drosophila) (Robo4), mRNA.	0.00389834	0.000284383	0.862794	0.267947	0.0071971	0.970821	0.0071971	9.79147			Robo4				2384.37	621.985	1067.24	243.515
ILMN_2462901	Gsg1l	PREDICTED: Mus musculus GSG1-like (Gsg1l), mRNA.	0.546074	0.000285386	0.150836	0.999897	0.00720795	0.780957	0.00720795	7.27878	Gsg1l						1039.43	142.803	957.653	240.871
ILMN_2900653	Gadd45b	Mus musculus growth arrest and DNA-damage-inducible 45 beta (Gadd45b), mRNA.	0.0350376	0.000294449	0.539954	0.552669	0.007355	0.888356	0.007355	5.85188							312.826	1004.49	489.549	1830.62
ILMN_2422014	LOC100040353	PREDICTED: Mus musculus similar to splicing coactivator subunit SRm300 (LOC100040353), mRNA.	0.854989	0.00030661	0.738966	0.999897	0.00757615	0.939678	0.00757615	4.00236			LOC100040353				353.318	97.8972	370.534	92.5789
ILMN_1258006	1700120C14Rik		0.343807	0.000311034	0.192111	0.966017	0.00763282	0.805467	0.00763282	5.26216	1700120C14Rik						576.963	109.644	488.645	139.809
ILMN_2709478	Sh3kbp1	Mus musculus SH3-domain kinase binding protein 1 (Sh3kbp1), mRNA.	0.565891	0.00032707	0.107901	0.999897	0.00780487	0.750245	0.00780487	7.88076	Sh3kbp1						1331.91	202.289	1594.19	483.298
ILMN_2504433	Hsp90b1	Mus musculus heat shock protein 90, beta (Grp94), member 1 (Hsp90b1), mRNA.	0.164384	0.000329556	0.695921	0.843057	0.00785672	0.928039	0.00785672	4.93379							2852.12	10674.3	2163.52	7442.8
ILMN_1229210	LOC640739	PREDICTED: Mus musculus hypothetical LOC640739 (LOC640739), mRNA.	0.258989	0.000333208	0.984637	0.915087	0.0078997	0.996804	0.0078997	5.0244							713.956	178.901	898.869	241.244
ILMN_1215919	Egfl7	Mus musculus EGF-like domain 7 (Egfl7), transcript variant b, mRNA.	0.00599169	0.000341943	0.595862	0.312977	0.00800777	0.903041	0.00800777	5.81485							1011.02	321.891	522.296	173.868
ILMN_1259470	Tmem176b	Mus musculus transmembrane protein 176B (Tmem176b), mRNA.	0.838714	0.000341817	0.0851939	0.999897	0.00800777	0.729765	0.00800777	7.09915			Tmem176b				4269.23	1076.66	4537.3	639.132
ILMN_1242790	Fsd2	Mus musculus fibronectin type III and SPRY domain containing 2 (Fsd2), mRNA.	0.456071	0.000344513	0.903804	0.996671	0.00805255	0.980246	0.00805255	5.5147	Fsd2		Fsd2		Fsd2		1623.87	363.296	2003.47	440.306
ILMN_1221160	Unc13c	Mus musculus unc-13 homolog C (C. elegans) (Unc13c), mRNA.	0.0257197	0.000347315	0.27614	0.499228	0.0080954	0.822298	0.0080954	6.95666	Unc13c						1930.58	382.985	998.693	277.515
ILMN_2744414	Nme3	Mus musculus non-metastatic cells 3, protein expressed in (Nme3), mRNA.	0.162412	0.000350639	0.975244	0.841287	0.00814261	0.995568	0.00814261	7.24064	Nme3		Nme3		Nme3		1148.79	231.462	1675.94	323.658
ILMN_2631161	Fcgr4	Mus musculus Fc receptor, IgG, low affinity IV (Fcgr4), mRNA.	0.0548654	0.000350977	0.460952	0.635283	0.00814293	0.866229	0.00814293	5.45436							596.115	149.855	375.589	109.292
ILMN_1221288	Lgals8	Mus musculus lectin, galactose binding, soluble 8 (Lgals8), mRNA.	0.472206	0.000355887	0.968071	0.999897	0.00819065	0.993219	0.00819065	4.01662							494.268	1728.83	430.42	1551.86
ILMN_2857957	Mgll	Mus musculus monoglyceride lipase (Mgll), mRNA.	0.439841	0.000361193	0.66819	0.99336	0.00825019	0.922301	0.00825019	4.99699			Mgll				1083.39	304.543	956.128	216.808
ILMN_2771709	Ppargc1b	Mus musculus peroxisome proliferative activated receptor, gamma, coactivator 1 beta (Ppargc1b), mRNA.	0.0430959	0.000368241	0.135919	0.591001	0.00832297	0.773195	0.00832297	4.86572			Ppargc1b				690.055	211.963	1031.35	214.936
ILMN_2977056	Tnni1	Mus musculus troponin I, skeletal, slow 1 (Tnni1), mRNA.	0.720482	0.000387634	0.134256	0.999897	0.00858822	0.772116	0.00858822	6.71188	Tnni1		Tnni1		Tnni1		1925.6	468.316	1986.23	295.928
ILMN_2673233	Pfkp	Mus musculus phosphofructokinase, platelet (Pfkp), mRNA.	0.396047	0.000388774	0.0876229	0.988175	0.00859784	0.733699	0.00859784	5.42687	Pfkp						1744.72	321.496	1382.59	475.603
ILMN_2632665	Cav1	Mus musculus caveolin 1, caveolae protein (Cav1), mRNA.	0.297269	0.000391318	0.387618	0.946418	0.00862068	0.850224	0.00862068	5.02452			Cav1				3062.79	895.241	2519.78	609.568
ILMN_2617087	Egln1	Mus musculus EGL nine homolog 1 (C. elegans) (Egln1), mRNA.	0.523375	0.000394259	0.154681	0.999897	0.00862829	0.782318	0.00862829	4.60135	Egln1						666.633	144.878	598.682	205.573
ILMN_1220697	Notch4	Mus musculus Notch gene homolog 4 (Drosophila) (Notch4), mRNA.	0.00168585	0.000394836	0.828069	0.195101	0.00863207	0.961694	0.00863207	7.61611							1990.42	685.952	861.067	261.343
ILMN_2960714	Agpat4	Mus musculus 1-acylglycerol-3-phosphate O-acyltransferase 4 (lysophosphatidic acid acyltransferase, delta) (Agpat4), mRNA.	0.556467	0.000396255	0.34679	0.999897	0.00864701	0.843297	0.00864701	4.198							861.844	3157.74	752.202	2270.88
ILMN_2727309	LOC100044204	PREDICTED: Mus musculus hypothetical protein LOC100044204 (LOC100044204), mRNA.	0.200738	0.000406573	0.461609	0.871627	0.00874548	0.866229	0.00874548	9.92412	LOC100044204		LOC100044204		LOC100044204		1556.07	178.33	1119.93	156.797
ILMN_2418483	Zbtb8b	Mus musculus zinc finger and BTB domain containing 8b (Zbtb8b), mRNA.	0.134304	0.000406429	0.158777	0.800037	0.00874548	0.785129	0.00874548	6.60644	Zbtb8b						919.64	139.203	617.106	166.319
ILMN_2881857	Pcdh7	Mus musculus protocadherin 7 (Pcdh7), mRNA.	0.267872	0.000410269	0.519306	0.923598	0.00877949	0.882399	0.00877949	4.55945	Pcdh7						2021.69	505.044	1595.41	443.406
ILMN_2727022	Itgb1bp3	Mus musculus integrin beta 1 binding protein 3 (Itgb1bp3), mRNA.	0.503357	0.000413207	0.00703271	0.999897	0.00881768	0.557255	0.00881768	9.32252	Itgb1bp3						1356.07	145.462	970.894	653.848
ILMN_2703748	Luc7l	Mus musculus Luc7 homolog (S. cerevisiae)-like (Luc7l), transcript variant 1, mRNA.	0.277826	0.000422357	0.193691	0.931407	0.008939	0.806219	0.008939	5.4675				Luc7l			395.396	1251.91	481.099	2161.83
ILMN_2723293	Smtnl2	Mus musculus smoothelin-like 2 (Smtnl2), mRNA.	0.599857	0.000427994	0.610138	0.999897	0.00902533	0.907069	0.00902533	5.52181	Smtnl2		Smtnl2		Smtnl2		742.242	134.42	715.215	140.6
ILMN_2460692	Bves		0.158574	0.000430239	0.151897	0.836699	0.00905233	0.780957	0.00905233	4.26412							1583.54	490.744	2092.59	931.302
ILMN_3125764	6030408B16Rik	Mus musculus RIKEN cDNA 6030408B16 gene (6030408B16Rik), mRNA.	0.00382342	0.000431755	0.00933978	0.267851	0.00906144	0.569945	0.00906144	4.00965	6030408B16Rik						506.691	126.368	224.237	147.803
ILMN_2663570	Atg12	Mus musculus autophagy-related 12 (yeast) (Atg12), mRNA.	0.254945	0.000431596	0.110437	0.911785	0.00906144	0.751553	0.00906144	4.21732				Atg12			988.608	2958.49	823.755	3474.04
ILMN_2617090	Egln1	Mus musculus EGL nine homolog 1 (C. elegans) (Egln1), mRNA.	0.849768	0.000440111	0.280975	0.999897	0.00916742	0.823358	0.00916742	4.71443	Egln1						693.733	159.66	752.707	236.272
ILMN_2748222	Tesc		0.825943	0.000442508	0.690554	0.999897	0.00918377	0.926364	0.00918377	4.69169	Tesc		Tesc		Tesc		958.705	206.028	884.683	204.341
ILMN_1221102	Arl5a	Mus musculus ADP-ribosylation factor-like 5A (Arl5a), mRNA.	6.88575e-06	0.000459304	0.0026742	0.011513	0.00934254	0.447686	0.00934254	6.81606							635.898	268.291	93.294	93.5252
ILMN_2740217	Rasip1	Mus musculus Ras interacting protein 1 (Rasip1), mRNA.	0.00658931	0.000467162	0.362534	0.32627	0.00940799	0.847453	0.00940799	4.06802							498.936	188.6	279.532	122.648
ILMN_2632509	Ppp1r14c	Mus musculus protein phosphatase 1, regulatory (inhibitor) subunit 14c (Ppp1r14c), mRNA.	0.968511	0.000472228	0.426649	0.999897	0.00944043	0.856919	0.00944043	4.25452	Ppp1r14c						715.112	175.367	746.102	220.997
ILMN_2710354	Acta2	Mus musculus actin, alpha 2, smooth muscle, aorta (Acta2), mRNA.	0.0234089	0.000487135	0.144839	0.485336	0.00961996	0.778552	0.00961996	11.953	Acta2		Acta2		Acta2		5854.6	1099.92	13147.3	1281.41
ILMN_1216698	Kcng2	PREDICTED: Mus musculus potassium voltage-gated channel, subfamily G, member 2 (Kcng2), mRNA.	0.729689	0.000488334	0.647689	0.999897	0.00962293	0.918226	0.00962293	4.84517	Kcng2		Kcng2		Kcng2		1614.45	399.261	1795.26	370.525
ILMN_1245256	Fam13b	Mus musculus family with sequence similarity 13, member B (Fam13b), mRNA.	0.384671	0.000489747	0.0128545	0.983791	0.00962606	0.579107	0.00962606	4.49635				Fam13b			319.849	775.735	291.585	1311.07
ILMN_2713586	Haghl		0.33096	0.00049503	0.235945	0.958976	0.00967166	0.817469	0.00967166	4.29265			Haghl				600.061	197.372	731.197	170.337
ILMN_1256950	Neurl2	Mus musculus neuralized-like 2 (Drosophila) (Neurl2), mRNA.	0.466639	0.000505623	0.721535	0.999599	0.00969836	0.935128	0.00969836	5.0742	Neurl2		Neurl2		Neurl2		1491.09	317.379	1313.59	293.856
ILMN_2924619	Srl	Mus musculus sarcalumenin (Srl), mRNA.	0.0569648	0.000508513	0.792144	0.645001	0.0097196	0.951979	0.0097196	8.15354	Srl		Srl		Srl		706.184	148.485	1210.68	280.276
ILMN_2632712	Birc5	Mus musculus baculoviral IAP repeat-containing 5 (Birc5), transcript variant 1, mRNA.	0.0258173	0.000525526	0.397794	0.499578	0.00988761	0.852537	0.00988761	8.04826	Birc5		Birc5		Birc5		700.116	162.49	1307.76	253.738
ILMN_2493851	Sf1	Mus musculus splicing factor 1 (Sf1), mRNA. XM_979946 XM_979979	0.89032	0.000529662	0.304711	0.999897	0.00991782	0.830667	0.00991782	4.22751				Sf1			165.889	539.849	161.796	683.994
ILMN_2958099	Adssl1	Mus musculus adenylosuccinate synthetase like 1 (Adssl1), mRNA.	0.88544	0.000533315	0.267192	0.999897	0.00995307	0.822298	0.00995307	4.99785	Adssl1						12686.7	2611.06	13049.7	3881.07
ILMN_3090728	Pkig	Mus musculus protein kinase inhibitor, gamma (Pkig), transcript variant 3, mRNA.	0.2658	0.000552664	0.626532	0.922047	0.0101741	0.91091	0.0101741	4.70113			Pkig				1963.67	537.6	2527.33	603.306
ILMN_3158250	Cxcl12	Mus musculus chemokine (C-X-C motif) ligand 12 (Cxcl12), transcript variant 3, mRNA.	0.732089	0.000573801	0.679668	0.999897	0.0103309	0.925304	0.0103309	6.02153	Cxcl12		Cxcl12		Cxcl12		1595.47	296.67	1459.96	264.96
ILMN_2957987	2310042D19Rik	Mus musculus RIKEN cDNA 2310042D19 gene (2310042D19Rik), mRNA.	0.18014	0.000586627	0.00417449	0.857646	0.0104266	0.518992	0.0104266	5.77031	2310042D19Rik						1183.76	205.147	794.047	730.72
ILMN_2529395	Fbxo10	PREDICTED: Mus musculus F-box protein 10 (Fbxo10), mRNA.	0.581348	0.000586611	0.159322	0.999897	0.0104266	0.785558	0.0104266	4.13082	Fbxo10						2018.22	488.576	1829.16	735.574
ILMN_2767216	Actc1	Mus musculus actin, alpha, cardiac muscle 1 (Actc1), mRNA.	0.835031	0.000595665	0.099431	0.999897	0.0105058	0.742609	0.0105058	7.66528	Actc1						14119.7	1842.03	13124.8	3872.19
ILMN_3126646	Grip1	Mus musculus glutamate receptor interacting protein 1 (Grip1), transcript variant 2, mRNA.	0.648548	0.000603425	0.996443	0.999897	0.0106065	0.99928	0.0106065	4.66376		Grip1		Grip1		Grip1	148.417	620.536	133.055	574.219
ILMN_2795040	Hist1h2ad	Mus musculus histone cluster 1, H2ad (Hist1h2ad), mRNA.	0.0158343	0.000602901	0.211288	0.429422	0.0106065	0.809716	0.0106065	6.39951			Hist1h2ad				841.166	240.397	1538.42	318.02
ILMN_2913989	AA407270	Mus musculus expressed sequence AA407270 (AA407270), mRNA.	0.985691	0.0006115	0.23224	0.999897	0.0106651	0.815079	0.0106651	5.88793	AA407270						4313.72	741.306	4364.75	1158.26
ILMN_2481133	Tnni2	Mus musculus troponin I, skeletal, fast 2 (Tnni2), mRNA.	0.661228	0.000611266	0.491367	0.999897	0.0106651	0.873975	0.0106651	4.63715	Tnni2						561.395	121.065	534.453	137.504
ILMN_3070389	ENSMUSG00000068790	Mus musculus predicted gene, ENSMUSG00000068790 (ENSMUSG00000068790), mRNA.	0.214462	0.000627658	0.0200611	0.879737	0.0108118	0.609734	0.0108118	4.98555				ENSMUSG00000068790			542.45	1294.52	647.46	2704.41
ILMN_2716098	Hsp105		0.450949	0.00063863	0.422131	0.994466	0.0108736	0.855348	0.0108736	4.97927		Hsp105		Hsp105		Hsp105	1630.45	6560.24	1455.84	7249.02
ILMN_2744890	Gadd45g	Mus musculus growth arrest and DNA-damage-inducible 45 gamma (Gadd45g), mRNA.	0.0282805	0.000646895	0.00558909	0.514223	0.0109474	0.550404	0.0109474	6.60837				Gadd45g			699.244	1570.5	1003.05	4620.86
ILMN_2595597	Anln	Mus musculus anillin, actin binding protein (Anln), mRNA.	0.256888	0.000682577	0.766985	0.914202	0.0111889	0.94606	0.0111889	8.60354	Anln		Anln		Anln		977.793	159.579	1372.95	285.716
ILMN_3088934	2700094K13Rik	Mus musculus RIKEN cDNA 2700094K13 gene (2700094K13Rik), transcript variant 2, mRNA.	0.174755	0.000694398	0.200189	0.854967	0.0113003	0.80637	0.0113003	4.47933			2700094K13Rik				6497.51	2005.01	8672.01	1936
ILMN_3162180	BC066028	Mus musculus cDNA sequence BC066028 (BC066028), mRNA.	0.96851	0.000698543	0.849643	0.999897	0.0113255	0.96737	0.0113255	5.1013		BC066028		BC066028		BC066028	177.546	804.323	175.744	896.525
ILMN_1215446	Cidea	Mus musculus cell death-inducing DNA fragmentation factor, alpha subunit-like effector A (Cidea), mRNA.	0.127563	0.00072009	0.293628	0.792733	0.0114812	0.829307	0.0114812	7.46632	Cidea		Cidea		Cidea		1624.03	257.633	958.033	217.514
ILMN_1223949	Cldn4	Mus musculus claudin 4 (Cldn4), mRNA.	0.0421798	0.000732263	0.0184415	0.588039	0.0115701	0.597862	0.0115701	4.80678		Cldn4					107.211	515.341	202.399	305.832
ILMN_2953531	Mylc2b	Mus musculus myosin light chain, regulatory B (Mylc2b), mRNA.	0.490852	0.00074249	0.296451	0.999897	0.0116313	0.830169	0.0116313	5.02845			Mylc2b				1442.85	455.621	1257.78	286.937
ILMN_2704823	Acaa2	Mus musculus acetyl-Coenzyme A acyltransferase 2 (mitochondrial 3-oxoacyl-Coenzyme A thiolase) (Acaa2), nuclear gene encoding mitochondrial protein, mRNA.	0.314663	0.000747891	0.171658	0.952995	0.0116867	0.79201	0.0116867	6.3724	Acaa2						7065.63	1108.79	4911.3	1289.14
ILMN_2998934	Cited4	Mus musculus Cbp/p300-interacting transactivator, with Glu/Asp-rich carboxy-terminal domain, 4 (Cited4), mRNA.	0.0957415	0.000752081	0.639468	0.74606	0.0117375	0.915889	0.0117375	7.68925	Cited4		Cited4		Cited4		656.214	142.874	1098.59	195.942
ILMN_2737867	Mtap1b	Mus musculus microtubule-associated protein 1 B (Mtap1b), mRNA.	0.935453	0.000758854	0.0824991	0.999897	0.0117773	0.726502	0.0117773	4.22064		Mtap1b					298.987	1261.91	304.315	693.424
ILMN_2653725	LOC100046802	PREDICTED: Mus musculus similar to Inhbb protein (LOC100046802), mRNA.	0.000134036	0.000765629	0.145376	0.0663709	0.0118452	0.778688	0.0118452	4.70397							788.033	368.578	280.645	167.525
ILMN_2749223	1600014C23Rik		0.0550923	0.000800429	0.685597	0.635459	0.0121174	0.926067	0.0121174	5.7672			1600014C23Rik				461.686	132.307	763.04	189.351
ILMN_1224540	Eltd1	Mus musculus EGF, latrophilin seven transmembrane domain containing 1 (Eltd1), mRNA.	0.00596456	0.000800522	0.189662	0.312957	0.0121174	0.804224	0.0121174	6.13211							704.978	186.244	310.691	114.965
ILMN_2881019	Sh3kbp1	Mus musculus SH3-domain kinase binding protein 1 (Sh3kbp1), mRNA.	0.813689	0.000799491	0.268377	0.999897	0.0121174	0.822298	0.0121174	6.15759	Sh3kbp1						3980.13	717.202	4416.24	1242.07
ILMN_2929896	Pbk	Mus musculus PDZ binding kinase (Pbk), mRNA.	0.0460441	0.000802056	0.183484	0.603022	0.0121251	0.801178	0.0121251	5.08113			Pbk				458.643	142.886	726.024	161.636
ILMN_2738054	Plekhg2	Mus musculus pleckstrin homology domain containing, family G (with RhoGef domain) member 2 (Plekhg2), transcript variant 1, mRNA.	0.130939	0.00080827	0.055175	0.795918	0.0121677	0.698327	0.0121677	4.12391			Plekhg2				1803.14	722.199	2369.53	574.582
ILMN_2903945	Gadd45g	Mus musculus growth arrest and DNA-damage-inducible 45 gamma (Gadd45g), mRNA.	0.116185	0.000827376	0.0605178	0.778827	0.0122857	0.709291	0.0122857	4.08426							4688.53	10090.9	5912.47	19149.2
ILMN_1255053	Plk1	Mus musculus polo-like kinase 1 (Drosophila) (Plk1), mRNA.	0.0672236	0.000832618	0.340015	0.677095	0.0123344	0.841299	0.0123344	6.07544			Plk1				414.424	111.487	677.334	131.674
ILMN_2667384	Slc6a9	Mus musculus solute carrier family 6 (neurotransmitter transporter, glycine), member 9 (Slc6a9), mRNA.	0.258033	0.000846808	0.103885	0.915087	0.0124529	0.745709	0.0124529	4.93076		Slc6a9					292.884	1444.14	411.586	1022.64
ILMN_2847144	Hist1h2ak	Mus musculus histone cluster 1, H2ak (Hist1h2ak), mRNA.	0.0272453	0.00086831	0.184239	0.509791	0.0126172	0.801178	0.0126172	5.72916			Hist1h2ak				1149.22	349.497	2002.32	411.175
ILMN_1259365	Emcn	Mus musculus endomucin (Emcn), mRNA.	0.107748	0.000870258	0.683554	0.766617	0.0126308	0.925304	0.0126308	9.07752	Emcn		Emcn		Emcn		2929.98	658.698	1895.57	322.773
ILMN_2638061	Tsc22d4	Mus musculus TSC22 domain family, member 4 (Tsc22d4), mRNA.	0.292316	0.000877351	0.615626	0.943607	0.0127027	0.907254	0.0127027	5.45269	Tsc22d4						1262.7	310.932	1695.42	474.586
ILMN_2730329	Hist1h2ah	Mus musculus histone cluster 1, H2ah (Hist1h2ah), mRNA.	0.0159091	0.000883303	0.142393	0.429506	0.0127317	0.77669	0.0127317	6.02272			Hist1h2ah				996.694	309.252	1862.54	370.254
ILMN_1223147	Art3	Mus musculus ADP-ribosyltransferase 3 (Art3), mRNA.	0.716027	0.000894487	0.165511	0.999897	0.0128258	0.78801	0.0128258	6.87548	Art3						3138.54	456.482	2697.37	721.04
ILMN_2484987	Man2b1	Mus musculus mannosidase 2, alpha B1 (Man2b1), mRNA.	8.72789e-06	0.713093	0.724537	0.0128762	0.813821	0.936283	0.0128762	4.01009							886.438	850.873	221.052	226.346
ILMN_1213912	scl000994.1_0		0.769381	0.000903649	0.623901	0.999897	0.0128787	0.910434	0.0128787	5.04341	scl000994.1_0		scl000994.1_0		scl000994.1_0		617.925	126.352	637.246	139.984
ILMN_2700338	Rbm11	Mus musculus RNA binding motif protein 11 (Rbm11), mRNA.	0.810115	0.000907104	0.760171	0.999897	0.0129042	0.944758	0.0129042	4.10938							95.8842	371.58	90.4225	318.152
ILMN_2689274	Dync1h1	Mus musculus dynein cytoplasmic 1 heavy chain 1 (Dync1h1), mRNA.	0.743419	0.000916009	0.330265	0.999897	0.0129636	0.83859	0.0129636	4.09163		Dync1h1					1202.77	4921.29	1301.31	3629.11
ILMN_2539489	Myo5b	Mus musculus myosin Vb (Myo5b), mRNA.	0.0766861	0.000914656	0.0534662	0.700468	0.0129636	0.695813	0.0129636	4.17521	Myo5b						640.725	153.459	385.997	216.388
ILMN_2677339	Cmya5		0.0671668	0.000940679	0.0465729	0.677014	0.013136	0.689092	0.013136	5.71846	Cmya5						1006.5	176.008	536.678	277.252
ILMN_2498471	Ptrf	Mus musculus polymerase I and transcript release factor (Ptrf), mRNA.	0.642679	0.000941836	0.768224	0.999897	0.0131448	0.946134	0.0131448	4.67448	Ptrf						3263.18	780.317	3647.58	1082.02
ILMN_1248999	Lmo7	Mus musculus LIM domain only 7 (Lmo7), mRNA.	0.137231	0.000945766	0.0827266	0.803423	0.013162	0.726719	0.013162	4.79105	Lmo7						1100.07	229.61	710.114	301.546
ILMN_2776909	Irx3		0.83429	0.00103533	0.706583	0.999897	0.0138412	0.931616	0.0138412	4.34374	Irx3		Irx3		Irx3		2831.68	651.9	2719.29	676.652
ILMN_2830661	Top2a	Mus musculus topoisomerase (DNA) II alpha (Top2a), mRNA.	0.151143	0.00106525	0.776971	0.824784	0.0140508	0.948251	0.0140508	4.41543							422.242	130.897	577.968	216.796
ILMN_1224754	Ckb	Mus musculus creatine kinase, brain (Ckb), mRNA.	0.11213	0.00106922	0.0776673	0.772012	0.0140767	0.723491	0.0140767	4.26464			Ckb				15615.7	6091.4	21628.4	5071.57
ILMN_2891085	AB182283	Mus musculus cDNA sequence AB182283 (AB182283), mRNA.	0.571183	0.00107531	0.294454	0.999897	0.0141099	0.829307	0.0141099	4.28302	AB182283						659.253	153.922	612.706	201.269
ILMN_2677859	Insl6	Mus musculus insulin-like 6 (Insl6), mRNA.	0.499969	0.00108156	0.323258	0.999897	0.014158	0.837021	0.014158	4.01319		Insl6					461.589	1852.45	579.303	1631.64
ILMN_1215238	Fsd2	Mus musculus fibronectin type III and SPRY domain containing 2 (Fsd2), mRNA.	0.519107	0.00109028	0.679753	0.999897	0.0142196	0.925304	0.0142196	4.36925							468.396	130.028	568.126	173.057
ILMN_2596979	Nrarp	Mus musculus Notch-regulated ankyrin repeat protein (Nrarp), mRNA.	0.0718483	0.00112858	0.671146	0.689851	0.0144856	0.922861	0.0144856	5.09021							569.826	167.988	361.733	111.946
ILMN_1216602	scl000959.1_2		0.508024	0.00114019	0.0319933	0.999897	0.0145898	0.656465	0.0145898	5.20508	scl000959.1_2						1668.27	320.508	1347.42	780.391
ILMN_2661635	Gyg	Mus musculus glycogenin (Gyg), mRNA.	0.791041	0.00114848	0.214419	0.999897	0.0146482	0.810839	0.0146482	4.6401	Gyg						6031.89	1299.95	5770.7	1931.27
ILMN_1250001	4930583H14Rik	Mus musculus RIKEN cDNA 4930583H14 gene (4930583H14Rik), mRNA.	0.523893	0.00117978	0.674429	0.999897	0.0148762	0.923694	0.0148762	9.21623	4930583H14Rik		4930583H14Rik		4930583H14Rik		4157.87	451.147	3395.58	471.522
ILMN_2709864	Cbwd1	Mus musculus COBW domain containing 1 (Cbwd1), mRNA.	1.61326e-05	0.001187	0.00452103	0.021295	0.0149223	0.521562	0.0149223	7.10242							337.853	605.522	89.2354	85.2558
ILMN_2834379	Tgfbi	Mus musculus transforming growth factor, beta induced (Tgfbi), mRNA.	0.145486	0.0011908	0.942624	0.817643	0.0149551	0.988114	0.0149551	9.24732	Tgfbi		Tgfbi		Tgfbi		1119.98	225.389	690.057	121.114
ILMN_2867899	Cdc20	Mus musculus cell division cycle 20 homolog (S. cerevisiae) (Cdc20), mRNA.	0.0737193	0.00125352	0.554841	0.69445	0.0154205	0.892749	0.0154205	7.79371	Cdc20		Cdc20		Cdc20		705.945	156.853	1222.47	251.612
ILMN_2659052	Ccnb1	Mus musculus cyclin B1 (Ccnb1), mRNA.	0.0138662	0.00125936	0.10192	0.415248	0.0154751	0.744533	0.0154751	4.12254							264.207	108.018	445.31	122.169
ILMN_1256343	H19	Mus musculus H19 fetal liver mRNA (H19), non-coding RNA.	0.118513	0.00127478	0.979011	0.7809	0.0156111	0.995847	0.0156111	18.169	H19		H19		H19		11661.9	1142.2	5535.55	641.859
ILMN_2663604	Fignl1	Mus musculus fidgetin-like 1 (Fignl1), mRNA.	0.0253938	0.00130924	0.187536	0.496397	0.0158382	0.803072	0.0158382	4.66011							324.835	117.332	546.778	143.038
ILMN_2619107	Lgals1		0.534586	0.0013263	0.0497743	0.999897	0.0159385	0.693063	0.0159385	7.05995			Lgals1				19024.8	6049.24	16788.1	2694.75
ILMN_2703585	Gbas	Mus musculus glioblastoma amplified sequence (Gbas), mRNA.	0.530099	0.00133163	0.995588	0.999897	0.0159696	0.99928	0.0159696	4.96605	Gbas						1212.44	298.74	1483.56	379.525
ILMN_1225328	Hspa1a		0.657357	0.00133854	0.245456	0.999897	0.0159937	0.819933	0.0159937	5.43615				Hspa1a			108.433	373.142	97.4398	529.697
ILMN_2596655	Rarres2	Mus musculus retinoic acid receptor responder (tazarotene induced) 2 (Rarres2), mRNA.	0.0225013	0.00135144	0.130698	0.480626	0.0160332	0.767757	0.0160332	5.6247	Rarres2						1244.18	223.629	532.128	221.199
ILMN_2900484	Trim72	Mus musculus tripartite motif-containing 72 (Trim72), mRNA.	0.919282	0.0013709	0.355371	0.999897	0.0161431	0.845095	0.0161431	7.88396	Trim72		Trim72		Trim72		4293.23	553.819	4366.29	963.28
ILMN_1250665	St5	Mus musculus suppression of tumorigenicity 5 (St5), transcript variant 1, mRNA.	0.208621	0.00137969	0.52372	0.875279	0.0162007	0.884408	0.0162007	4.17676							2490.32	813.186	3396.49	904.188
ILMN_2772077	Bok		0.149225	0.00138171	0.221839	0.822132	0.0162158	0.815079	0.0162158	4.36505			Bok				1470.14	498.587	2076.41	475.69
ILMN_2619848	Tfrc	Mus musculus transferrin receptor (Tfrc), mRNA.	0.247329	0.00146117	0.662059	0.908067	0.0167233	0.921157	0.0167233	4.51448	Tfrc						3933.87	979.596	2899.66	871.391
ILMN_2689426	Mybphl	Mus musculus myosin binding protein H-like (Mybphl), mRNA.	0.352039	0.00148582	0.0635221	0.969683	0.0168481	0.709291	0.0168481	8.41771	Mybphl						2536.67	301.349	1941.2	861.471
ILMN_2987027	Plekhg2	Mus musculus pleckstrin homology domain containing, family G (with RhoGef domain) member 2 (Plekhg2), mRNA.	0.217816	0.00155282	0.0460964	0.884375	0.0172474	0.689092	0.0172474	4.35696			Plekhg2				1212.51	492.861	1523.51	349.674
ILMN_2860804	Tfrc	Mus musculus transferrin receptor (Tfrc), mRNA.	0.157855	0.00160387	0.793158	0.835672	0.0175963	0.952206	0.0175963	5.2221	Tfrc						3412.3	850.095	2297.68	653.434
ILMN_1246876	Kit		0.0162607	0.00161811	0.971687	0.436168	0.0176866	0.994122	0.0176866	6.1448							793.138	279.911	406.453	129.075
ILMN_2908133	Gja5	Mus musculus gap junction membrane channel protein alpha 5 (Gja5), mRNA.	0.836953	0.00162435	0.997683	0.999897	0.0176998	0.99928	0.0176998	4.42193			Gja5				393.443	102.416	452.876	108.389
ILMN_2764651	Mt3	Mus musculus metallothionein 3 (Mt3), mRNA.	0.184019	0.00164026	0.106132	0.861972	0.0178008	0.747594	0.0178008	6.7781		Mt3					220.673	1495.74	397.215	1039.12
ILMN_2704826	Acaa2		0.40604	0.00165185	0.26877	0.990863	0.0178872	0.822298	0.0178872	5.97794	Acaa2						8055.02	1347.46	5827.46	1503.4
ILMN_2757125	Prc1	Mus musculus protein regulator of cytokinesis 1 (Prc1), mRNA.	0.261604	0.00166233	0.928265	0.917644	0.0179164	0.98492	0.0179164	5.98422	Prc1						1794.15	417.839	2500.44	708.248
ILMN_2661422	Ramp2	Mus musculus receptor (calcitonin) activity modifying protein 2 (Ramp2), mRNA.	0.0633701	0.0016647	0.60104	0.667222	0.0179265	0.904102	0.0179265	6.09662							871.569	228.831	504.86	142.959
ILMN_3095356	LOC545013	Mus musculus hypothetical protein LOC545013 (LOC545013), mRNA.	0.646698	0.0017054	0.0123061	0.999897	0.0182659	0.579107	0.0182659	4.2023							126.088	268.452	135.356	529.861
ILMN_3112268	Dnmt3l	Mus musculus DNA (cytosine-5-)-methyltransferase 3-like (Dnmt3l), transcript variant 1, mRNA.	0.819379	0.00176914	0.228215	0.999897	0.0186743	0.815079	0.0186743	5.55018		Dnmt3l					142.737	737.799	132.932	359.685
ILMN_2614559	4930538K18Rik	Mus musculus RIKEN cDNA 4930538K18 gene (4930538K18Rik), mRNA.	0.303944	0.00178627	0.647739	0.949388	0.0187446	0.918226	0.0187446	5.82859	4930538K18Rik		4930538K18Rik		4930538K18Rik		1880.61	374.636	1403.96	322.652
ILMN_1256701	2900016B01Rik	PREDICTED: Mus musculus RIKEN cDNA 2900016B01 gene (2900016B01Rik), mRNA.	0.673844	0.00181113	0.738876	0.999897	0.0189023	0.939675	0.0189023	4.16844			2900016B01Rik				388.678	109.713	443.218	106.327
ILMN_2612178	Cox4i2	Mus musculus cytochrome c oxidase subunit IV isoform 2 (Cox4i2), nuclear gene encoding mitochondrial protein, mRNA.	0.799954	0.00182927	0.71611	0.999897	0.0189657	0.93451	0.0189657	6.6873	Cox4i2		Cox4i2		Cox4i2		761.139	152.704	789.7	118.09
ILMN_2628647	Ddc		0.870528	0.00186552	0.844796	0.999897	0.0192066	0.966679	0.0192066	5.88125	Ddc		Ddc		Ddc		2676.14	563.101	2871.36	488.222
ILMN_2704822	Acaa2		0.483146	0.00186777	0.304116	0.999897	0.019214	0.830667	0.019214	5.18012	Acaa2						10743.4	2073.97	8332.09	2338.01
ILMN_2675232	Klk8	Mus musculus kallikrein related-peptidase 8 (Klk8), mRNA.	0.0482517	0.00187432	0.68834	0.61554	0.0192656	0.926364	0.0192656	4.47258							1239.15	475.261	786.812	277.056
ILMN_3003130	Rarres2	Mus musculus retinoic acid receptor responder (tazarotene induced) 2 (Rarres2), mRNA.	0.0375711	0.00188378	0.246622	0.566091	0.0193044	0.819933	0.0193044	6.36236	Rarres2						2973.53	474.942	1265.82	467.362
ILMN_1218347	Mylk	Mus musculus myosin, light polypeptide kinase (Mylk), mRNA.	0.772498	0.00192159	0.554882	0.999897	0.0195432	0.892749	0.0195432	5.05689			Mylk				996.083	261.511	1156.91	228.778
ILMN_2777462	Pnpla3	Mus musculus patatin-like phospholipase domain containing 3 (Pnpla3), mRNA.	0.590671	0.00194305	0.489904	0.999897	0.019642	0.873975	0.019642	5.49418	Pnpla3		Pnpla3		Pnpla3		553.878	100.812	487.653	118.81
ILMN_2652458	Myl9		0.238982	0.00194644	0.76042	0.901991	0.0196604	0.944758	0.0196604	7.64333	Myl9		Myl9		Myl9		4943.93	1046.45	7998.4	1680.75
ILMN_2625920	Aoc3	Mus musculus amine oxidase, copper containing 3 (Aoc3), mRNA.	0.256907	0.00197417	0.498034	0.914202	0.0197918	0.875321	0.0197918	6.66558	Aoc3		Aoc3		Aoc3		772.994	126.241	552.273	115.968
ILMN_2470211	Upf2	Mus musculus UPF2 regulator of nonsense transcripts homolog (yeast) (Upf2), mRNA.	0.0178867	0.0019936	0.179236	0.450373	0.0198963	0.797615	0.0198963	6.55847				Upf2			961.621	3170.34	483.396	2496.14
ILMN_2711562	Pip5k1b	Mus musculus phosphatidylinositol-4-phosphate 5-kinase, type 1 beta (Pip5k1b), mRNA.	0.66382	0.00202473	0.1631	0.999897	0.0200158	0.786313	0.0200158	5.0402	Pip5k1b						1607.48	370.185	1865.81	748.598
ILMN_2782402	Napb	Mus musculus N-ethylmaleimide sensitive fusion protein attachment protein beta (Napb), mRNA.	0.764432	0.00204125	0.997121	0.999897	0.0201078	0.99928	0.0201078	5.79608		Napb		Napb		Napb	142.985	751.058	129.58	651.079
ILMN_2918875	Sln	Mus musculus sarcolipin (Sln), mRNA.	0.400884	0.00209375	0.239506	0.988521	0.0203927	0.81757	0.0203927	9.79241	Sln		Sln		Sln		3960.35	404.431	3093.64	677.109
ILMN_3163288	Egfl7	Mus musculus EGF-like domain 7 (Egfl7), transcript variant c, mRNA.	0.0221102	0.00212296	0.995154	0.479764	0.0205437	0.999218	0.0205437	8.97628			Egfl7				5092.01	1373.73	2364.66	567.274
ILMN_1244117	9530082I15Rik		0.934209	0.00214112	0.696174	0.999897	0.0206456	0.928039	0.0206456	4.41985		9530082I15Rik					128.062	566.016	132.018	470.91
ILMN_1243616	Cdkn3	PREDICTED: Mus musculus cyclin-dependent kinase inhibitor 3, transcript variant 5 (Cdkn3), mRNA.	0.0551717	0.00214678	0.502444	0.635459	0.0206843	0.876343	0.0206843	5.33287							517.696	162.738	867.859	231.758
ILMN_2969172	Tmem87a	Mus musculus transmembrane protein 87A (Tmem87a), mRNA.	0.00513745	0.0021494	0.517461	0.298949	0.0207016	0.881499	0.0207016	4.04916							144.433	291.58	269.295	584.833
ILMN_2742042	Nupr1	Mus musculus nuclear protein 1 (Nupr1), mRNA.	0.177902	0.00215213	0.912528	0.85759	0.0207095	0.980845	0.0207095	5.53491							2188.78	8353.1	1509.17	5611.88
ILMN_2612206	Cdc20	Mus musculus cell division cycle 20 homolog (S. cerevisiae) (Cdc20), mRNA.	0.0397168	0.00219485	0.351265	0.575772	0.0209862	0.84487	0.0209862	6.05819			Cdc20				372.18	111.88	677.792	160.469
ILMN_2619620	C1qb	Mus musculus complement component 1, q subcomponent, beta polypeptide (C1qb), mRNA.	0.128317	0.00232866	0.433476	0.793113	0.0217596	0.857808	0.0217596	5.77765	C1qb						859.379	193.851	555.675	148.742
ILMN_1243107	Centd3	Mus musculus centaurin, delta 3 (Centd3), mRNA.	0.0169463	0.0023602	0.366501	0.44411	0.0219459	0.847742	0.0219459	5.22458							1737.8	790.966	1003.13	332.62
ILMN_2730463	Cdt1	Mus musculus chromatin licensing and DNA replication factor 1 (Cdt1), mRNA.	0.00532848	0.0024141	0.163172	0.301539	0.0221698	0.786313	0.0221698	4.20744							690.207	316.126	1330.08	451.178
ILMN_2691641	Gja5	Mus musculus gap junction membrane channel protein alpha 5 (Gja5), mRNA.	0.671835	0.00251282	0.566316	0.999897	0.0227351	0.895345	0.0227351	9.15161	Gja5		Gja5		Gja5		999.506	187.687	1404.67	153.489
ILMN_2908132	Gja5	Mus musculus gap junction membrane channel protein alpha 5 (Gja5), mRNA.	0.48949	0.00258745	0.380326	0.999897	0.0231266	0.850214	0.0231266	10.4277	Gja5		Gja5		Gja5		937.887	180.665	1424.14	136.573
ILMN_1226839	Hist1h2ad	Mus musculus histone cluster 1, H2ad (Hist1h2ad), mRNA.	0.141034	0.00266036	0.202315	0.807701	0.0235351	0.80745	0.0235351	4.65895			Hist1h2ad				3183.28	1154.85	4613.5	990.245
ILMN_2681241	Birc5		0.0808425	0.00269546	0.351802	0.714033	0.0236846	0.844994	0.0236846	8.14501	Birc5		Birc5		Birc5		707.731	162.81	1326.09	227.144
ILMN_1237364	Mmp23	Mus musculus matrix metallopeptidase 23 (Mmp23), mRNA.	0.622034	0.00283301	0.204116	0.999897	0.0245175	0.808837	0.0245175	4.57918			Mmp23				1080.03	367.544	1196.96	261.393
ILMN_2606162	Pdlim4	Mus musculus PDZ and LIM domain 4 (Pdlim4), mRNA.	0.0814846	0.00284037	0.7135	0.714807	0.0245558	0.933612	0.0245558	6.06352			Pdlim4				949.556	283.067	1716.38	415.711
ILMN_2645321	Sox18	Mus musculus SRY-box containing gene 18 (Sox18), mRNA.	0.176206	0.00284218	0.990945	0.85697	0.024563	0.997734	0.024563	8.21557	Sox18		Sox18		Sox18		759.37	185.221	483.017	92.4306
ILMN_3116826	Kns2	Mus musculus kinesin 2 (Kns2), transcript variant d, mRNA.	2.06658e-05	0.00326289	0.0188147	0.0246809	0.0266276	0.597862	0.0246809	4.15726							401.965	592.411	142.5	145.511
ILMN_2627041	Cx3cl1	Mus musculus chemokine (C-X3-C motif) ligand 1 (Cx3cl1), mRNA.	0.0394049	0.00286283	0.384754	0.574712	0.024682	0.850224	0.024682	4.17525							331.813	130.731	545.835	174.377
ILMN_1243921	5330431K02Rik		0.871012	0.00286908	0.398469	0.999897	0.0247019	0.852537	0.0247019	6.67105		5330431K02Rik					258.221	1722.61	275.4	1037.23
ILMN_1244773	2700094K13Rik	Mus musculus RIKEN cDNA 2700094K13 gene (2700094K13Rik), transcript variant 2, mRNA.	0.330682	0.0029138	0.46463	0.958976	0.0249205	0.867563	0.0249205	4.48056			2700094K13Rik				3299.93	967.965	4337.03	1024.92
ILMN_2694275	Lxn	Mus musculus latexin (Lxn), mRNA.	0.37475	0.00294228	0.658628	0.980274	0.0250313	0.920138	0.0250313	4.88215	Lxn						1272.04	260.55	923.006	269.031
ILMN_2819319	Rrm2	Mus musculus ribonucleotide reductase M2 (Rrm2), mRNA.	0.00967319	0.00293678	0.077645	0.372586	0.0250313	0.723491	0.0250313	4.63316							269.194	112.868	522.936	131.876
ILMN_2906855	Ky	Mus musculus kyphoscoliosis peptidase (Ky), mRNA.	0.142978	0.00296573	0.268146	0.812207	0.0250947	0.822298	0.0250947	4.63515			Ky				377.765	116.838	535.376	115.504
ILMN_2588362	Cdca8	Mus musculus cell division cycle associated 8 (Cdca8), mRNA.	0.0240947	0.00311651	0.496493	0.489201	0.0258216	0.874856	0.0258216	4.26675							285.251	116.535	497.225	176.532
ILMN_2723513	Fam13b	Mus musculus family with sequence similarity 13, member B (Fam13b), mRNA.	0.842948	0.00326605	0.0288408	0.999897	0.0266276	0.635852	0.0266276	4.60728				Fam13b			269.397	626.401	272.536	1241.19
ILMN_2422982	Synpo		0.567169	0.00328568	0.205731	0.999897	0.0266929	0.809088	0.0266929	9.59434			Synpo				3096.15	907.316	2585.1	322.706
ILMN_2447991	A730054J21Rik		0.250741	0.00337641	0.204321	0.909481	0.0271304	0.808837	0.0271304	11.997	A730054J21Rik		A730054J21Rik		A730054J21Rik		1219.62	252.238	2113.7	176.186
ILMN_3158698	BC046404	Mus musculus cDNA sequence BC046404 (BC046404), mRNA.	0.0588258	0.0034832	0.0685465	0.650508	0.0276451	0.713583	0.0276451	4.11437			BC046404				1277.93	550.434	1979.09	481.018
ILMN_2548010	Hopx	Mus musculus HOP homeobox (Hopx), mRNA.	0.372435	0.00360476	0.636168	0.979222	0.0281906	0.914857	0.0281906	5.60298			Hopx				3236.76	824.606	4620.25	873.72
ILMN_2698052	Ckmt2	Mus musculus creatine kinase, mitochondrial 2 (Ckmt2), nuclear gene encoding mitochondrial protein, mRNA.	0.450552	0.00365262	0.086418	0.994412	0.0283828	0.730446	0.0283828	7.98387	Ckmt2						8711.39	1091.12	5842.74	2890.82
ILMN_2614842	Gpihbp1	Mus musculus GPI-anchored HDL-binding protein 1 (Gpihbp1), mRNA.	0.0129986	0.00366654	0.147996	0.40922	0.0284178	0.780607	0.0284178	6.77342							659.259	170.974	220.784	97.3303
ILMN_1238276	Hist1h2ai	Mus musculus histone cluster 1, H2ai (Hist1h2ai), mRNA.	0.109955	0.00370706	0.236816	0.770346	0.0286071	0.817469	0.0286071	4.67986			Hist1h2ai				1503.14	516.1	2376.57	507.83
ILMN_2817864	Ckmt2	Mus musculus creatine kinase, mitochondrial 2 (Ckmt2), mRNA.	0.49442	0.00371244	0.0939923	0.999897	0.0286222	0.736488	0.0286222	8.6191	Ckmt2						7849.48	910.707	5484.82	2561.7
ILMN_1219574	Hist1h2af	Mus musculus histone cluster 1, H2af (Hist1h2af), mRNA.	0.0639409	0.00374164	0.112019	0.669731	0.0287413	0.752512	0.0287413	4.6766			Hist1h2af				1222.5	486.387	1984.28	424.299
ILMN_2645816	Cpxm1	Mus musculus carboxypeptidase X 1 (M14 family) (Cpxm1), mRNA.	0.833702	0.00376887	0.294832	0.999897	0.0288709	0.829307	0.0288709	21.2872		Cpxm1		Cpxm1		Cpxm1	136.999	2584.83	121.427	680.854
ILMN_2594031	Nrbp2	Mus musculus nuclear receptor binding protein 2 (Nrbp2), mRNA.	0.63368	0.00379863	0.831673	0.999897	0.0289559	0.962789	0.0289559	4.34164							598.705	165.22	717.327	200.843
ILMN_2719794	BC003331		0.000387665	0.00391558	0.781159	0.102343	0.0295206	0.950067	0.0295206	5.84568							338.782	659.594	112.834	249.171
ILMN_2970532	Mcm10	Mus musculus minichromosome maintenance deficient 10 (S. cerevisiae) (Mcm10), mRNA.	0.0108134	0.00393491	0.264699	0.385665	0.0295826	0.822298	0.0295826	4.85522							358.166	148.474	720.874	230.227
ILMN_2753497	Ccnb1	Mus musculus cyclin B1 (Ccnb1), mRNA.	0.0844723	0.00396294	0.348362	0.720487	0.0296721	0.843547	0.0296721	5.28027			Ccnb1				450.964	141.725	748.344	171.92
ILMN_3145331	Tmsb10	Mus musculus thymosin, beta 10 (Tmsb10), mRNA.	0.650183	0.00396295	0.174804	0.999897	0.0296721	0.794648	0.0296721	4.09153							4579.92	1870.77	4193.32	1119.37
ILMN_3034877	Kif1b	Mus musculus kinesin family member 1B (Kif1b), transcript variant 1, mRNA.	0.194681	0.00396865	0.249793	0.866219	0.0296938	0.821187	0.0296938	4.51277				Kif1b			2025.47	6298.27	1473.6	6650.03
ILMN_1260450	Ddc	Mus musculus dopa decarboxylase (Ddc), mRNA.	0.624756	0.00407914	0.411483	0.999897	0.0301765	0.852965	0.0301765	6.41418			Ddc				2482.12	660.832	2997.91	467.389
ILMN_2742849	Mcm5	Mus musculus minichromosome maintenance deficient 5, cell division cycle 46 (S. cerevisiae) (Mcm5), mRNA.	0.040908	0.00415885	0.146938	0.584787	0.0305208	0.77873	0.0305208	8.20214			Mcm5				1212.94	321.673	2638.4	378.037
ILMN_3130719	5730410E15Rik	Mus musculus RIKEN cDNA 5730410E15 gene (5730410E15Rik), transcript variant c, mRNA.	0.971555	0.00431855	0.987772	0.999897	0.031195	0.99741	0.031195	4.1466		5730410E15Rik					126.931	526.332	128.414	468.176
ILMN_1243329	Dab2		0.121296	0.00460132	0.810488	0.784247	0.0324342	0.957031	0.0324342	4.45243							1227.67	417.487	813.94	275.731
ILMN_1223179	H2-T23	Mus musculus histocompatibility 2, T region locus 23 (H2-T23), mRNA.	0.000142394	0.00463576	0.0290896	0.0663709	0.0325581	0.63658	0.0325581	5.72246							451.054	211.223	85.0092	78.8216
ILMN_1225182	Cdca3	Mus musculus cell division cycle associated 3 (Cdca3), mRNA.	0.0859277	0.00498678	0.411295	0.723026	0.033982	0.852965	0.033982	4.83837							375.422	131.051	634.074	164.209
ILMN_1246108	Hist1h2ah	Mus musculus histone cluster 1, H2ah (Hist1h2ah), mRNA.	0.0299412	0.00499408	0.175699	0.523408	0.034008	0.795114	0.034008	5.51515			Hist1h2ah				800.181	286.742	1581.42	338.555
ILMN_1250149	Dnmt3l	Mus musculus DNA (cytosine-5-)-methyltransferase 3-like (Dnmt3l), transcript variant 2, mRNA.	0.683668	0.00505166	0.35054	0.999897	0.0342257	0.844322	0.0342257	6.02434		Dnmt3l					166.946	869.354	144.307	390.266
ILMN_3161828	Rab33a	Mus musculus RAB33A, member of RAS oncogene family (Rab33a), mRNA.	0.746981	0.00506525	0.980363	0.999897	0.0342745	0.996051	0.0342745	4.90122	Rab33a		Rab33a		Rab33a		626.693	156.121	765.182	176.795
ILMN_1248830	Hist1h2an	Mus musculus histone cluster 1, H2an (Hist1h2an), mRNA.	0.0727094	0.00530397	0.128827	0.691787	0.0352428	0.767757	0.0352428	4.3209			Hist1h2an				916.033	376.307	1443.21	334.008
ILMN_3137570	Pdlim5	Mus musculus PDZ and LIM domain 5 (Pdlim5), transcript variant 2, mRNA.	0.435676	0.00554081	0.08493	0.99336	0.0362057	0.729765	0.0362057	5.53279	Pdlim5						8471.65	1531.17	5796.52	3333.5
ILMN_2603699	Birc5	Mus musculus baculoviral IAP repeat-containing 5 (Birc5), transcript variant 1, mRNA.	0.0224862	0.00555536	0.105464	0.480626	0.0362551	0.747299	0.0362551	7.0484			Birc5				530.835	170.021	1198.37	203.985
ILMN_1255287	Mela		0.0033303	0.0056366	0.000247022	0.259391	0.0365891	0.233024	0.0365891	5.31113							5342.9	3739.31	3578.49	1005.98
ILMN_2836654	Hist1h2ao	Mus musculus histone cluster 1, H2ao (Hist1h2ao), mRNA.	0.0498557	0.00567752	0.12319	0.616319	0.0367085	0.766472	0.0367085	5.08134			Hist1h2ao				3940.39	1584.78	7087.31	1394.77
ILMN_2657844	Cdc2a	Mus musculus cell division cycle 2 homolog A (S. pombe) (Cdc2a), mRNA.	0.106625	0.00568465	0.443065	0.766572	0.0367262	0.860866	0.0367262	6.73842			Cdc2a				913.93	246.395	1660.31	357.329
ILMN_1244804	D430042O09Rik	Mus musculus RIKEN cDNA D430042O09 gene (D430042O09Rik), mRNA.	0.589686	0.0056997	0.968346	0.999897	0.036795	0.993257	0.036795	4.07128							1949.73	617.353	2513.41	739.735
ILMN_1227926	Flt1	Mus musculus FMS-like tyrosine kinase 1 (Flt1), mRNA.	0.020103	0.00586545	0.49737	0.470759	0.0374982	0.875192	0.0374982	4.93654							1723.14	643.24	807.329	349.059
ILMN_1255385	Chst1	Mus musculus carbohydrate (keratan sulfate Gal-6) sulfotransferase 1 (Chst1), mRNA.	0.00302368	0.00606146	0.572856	0.249768	0.0383118	0.896997	0.0383118	6.2671							1047.08	439.399	375.319	167.076
ILMN_2875404	Nrip3	Mus musculus nuclear receptor interacting protein 3 (Nrip3), mRNA.	0.430372	0.00617062	0.330173	0.993224	0.0387091	0.83859	0.0387091	4.66758				Nrip3			423.344	1241.86	334.916	1563.25
ILMN_2885990	Pdlim3	Mus musculus PDZ and LIM domain 3 (Pdlim3), mRNA.	0.0144341	0.00631349	0.370375	0.419749	0.0392482	0.84827	0.0392482	4.78084							982.73	413.767	1978.15	643.116
ILMN_2667091	Ppp1r3c	Mus musculus protein phosphatase 1, regulatory (inhibitor) subunit 3C (Ppp1r3c), mRNA.	0.497645	0.00648484	0.437477	0.999897	0.0398724	0.85997	0.0398724	4.08267							2716.48	878.553	3586.84	1543.69
ILMN_2744217	Spag5	Mus musculus sperm associated antigen 5 (Spag5), mRNA.	0.0193574	0.00653641	0.463839	0.46556	0.0400853	0.867375	0.0400853	4.23478							316.167	139.102	589.066	225.338
ILMN_2497657	Xirp2	Mus musculus xin actin-binding repeat containing 2 (Xirp2), transcript variant 1, mRNA.	0.000136674	0.00653982	0.657575	0.0663709	0.0400925	0.920138	0.0400925	33.3298							1364.25	3916.79	117.516	326.217
ILMN_2690839	Esam	Mus musculus endothelial cell-specific adhesion molecule (Esam), mRNA.	0.00677203	0.00660838	0.229447	0.33063	0.0403078	0.815079	0.0403078	6.19008							5174.45	2499.41	2486.24	835.926
ILMN_2771219	LOC669660	PREDICTED: Mus musculus similar to PDZ and LIM domain protein 5 (Enigma homolog) (Enigma-like PDZ and LIM domains protein) (LOC669660), mRNA.	0.77193	0.00665828	0.172184	0.999897	0.0404781	0.792654	0.0404781	4.90673	LOC669660						11956.1	2436.66	10495.6	4656.21
ILMN_2543393	Cdca8	Mus musculus cell division cycle associated 8 (Cdca8), mRNA.	0.0973134	0.00668754	0.418084	0.747804	0.040611	0.854532	0.040611	4.87029							678.732	231.695	1128.42	321.84
ILMN_1257299	G0s2	Mus musculus G0/G1 switch gene 2 (G0s2), mRNA.	0.0865267	0.00671126	0.341947	0.723605	0.0406751	0.841557	0.0406751	5.28717			G0s2				305.333	101.811	538.292	120.279
ILMN_2591031	Fam129a	Mus musculus family with sequence similarity 129, member A (Fam129a), mRNA.	0.000442787	0.00697895	0.576321	0.104454	0.041714	0.897825	0.041714	5.42645							412.594	766.461	141.245	235.295
ILMN_1220121	Kif23		0.0762222	0.00726015	0.49123	0.700468	0.0428636	0.873975	0.0428636	5.06256							435.549	152.156	770.301	242.695
ILMN_2658908	Cxcl12		0.969226	0.00728338	0.801439	0.999897	0.0429403	0.954364	0.0429403	6.74144	Cxcl12		Cxcl12		Cxcl12		2365.26	540.018	2444.54	362.615
ILMN_1257724	Adamts9		0.539573	0.00739772	0.900806	0.999897	0.0433088	0.979441	0.0433088	4.1604							1110.84	335.215	921.243	267.003
ILMN_1219686	Esd	Mus musculus esterase D/formylglutathione hydrolase (Esd), mRNA.	0.00249735	0.00741248	0.515548	0.233707	0.0433345	0.880405	0.0433345	4.75829							2494.18	5136.18	1079.42	1758.51
ILMN_3157886	4930538K18Rik	Mus musculus RIKEN cDNA 4930538K18 gene (4930538K18Rik), mRNA.	0.530491	0.0074797	0.746402	0.999897	0.0436055	0.941164	0.0436055	4.66463	4930538K18Rik						763.439	188.475	648.92	163.665
ILMN_1233243	Ivl	Mus musculus involucrin (Ivl), mRNA.	0.798266	0.00793716	0.590344	0.999897	0.045283	0.901919	0.045283	7.46174		Ivl		Ivl		Ivl	101.687	671.118	116.358	758.76
ILMN_1225187	LOC675899	PREDICTED: Mus musculus similar to H2A histone family, member Z (LOC675899), mRNA.	0.000129264	0.00795442	0.209411	0.0663709	0.0453608	0.809302	0.0453608	5.9799							1272.43	744.758	4453.58	1919.93
ILMN_1246201	Cacna1h	Mus musculus calcium channel, voltage-dependent, T type, alpha 1H subunit (Cacna1h), mRNA.	0.292832	0.00802303	0.851213	0.943607	0.0456244	0.968094	0.0456244	8.68711	Cacna1h		Cacna1h		Cacna1h		1207.1	211.128	975.323	138.954
ILMN_2533196	LOC244417		0.917732	0.00806412	0.50738	0.999897	0.0457679	0.877765	0.0457679	6.11077		LOC244417		LOC244417		LOC244417	99.7179	429.447	104.01	609.353
ILMN_1238021	1600032L17Rik		0.154741	0.00812789	0.307621	0.830496	0.0459664	0.831818	0.0459664	4.29008			1600032L17Rik				632.613	226.867	973.276	240.029
ILMN_3091641	Dab2	Mus musculus disabled homolog 2 (Drosophila) (Dab2), transcript variant 2, mRNA.	0.0861338	0.00813525	0.9909	0.723026	0.0459842	0.997734	0.0459842	4.38948							909.159	365.815	582.356	207.122
ILMN_2654754	Gp38		0.717876	0.00815894	0.14024	0.999897	0.0460662	0.774991	0.0460662	5.65941		Gp38					1151.76	6518.28	1346.71	2254.52
ILMN_2937596	Ngfb	Mus musculus nerve growth factor, beta (Ngfb), mRNA.	0.925065	0.0083049	0.123456	0.999897	0.0465327	0.766472	0.0465327	4.03882		Ngfb					312.463	1261.98	332.249	536.005
ILMN_1233733	Hsp90ab1	Mus musculus heat shock protein 90kDa alpha (cytosolic), class B member 1 (Hsp90ab1), mRNA.	0.0306949	0.0084902	0.275443	0.528136	0.0472823	0.822298	0.0472823	4.40137							2395.59	6049.14	1374.38	4414.8
ILMN_2530672	Hspa1b	Mus musculus heat shock protein 1B (Hspa1b), mRNA.	0.94774	0.00849019	0.266662	0.999897	0.0472823	0.822298	0.0472823	7.23535		Hspa1b		Hspa1b		Hspa1b	109.529	545.189	107.166	775.381
ILMN_1240972	9430008C03Rik	PREDICTED: Mus musculus RIKEN cDNA 9430008C03 gene (9430008C03Rik), mRNA.	0.592058	0.00856645	0.109119	0.999897	0.0476273	0.750994	0.0476273	4.05819				9430008C03Rik			726.257	1644.33	650.279	2638.95
ILMN_2742075	Cd14	Mus musculus CD14 antigen (Cd14), mRNA.	0.124276	0.00859691	0.0210287	0.788497	0.0477648	0.613561	0.0477648	5.02058		Cd14					331.663	1665.14	676.044	517.307
ILMN_1236716	1200016B10Rik	Mus musculus RIKEN cDNA 1200016B10 gene (1200016B10Rik), mRNA.	0.109962	0.0086682	0.0164388	0.770346	0.0480014	0.592356	0.0480014	4.72539				1200016B10Rik			441.666	874.216	315.041	1488.69
ILMN_2617228	Aurka	Mus musculus aurora kinase A (Aurka), mRNA.	0.0252622	0.00911756	0.442309	0.496397	0.0496338	0.860866	0.0496338	6.29938							515.201	181.017	1140.29	328.102
ILMN_1230926	Odz4	Mus musculus odd Oz/ten-m homolog 4 (Drosophila) (Odz4), mRNA.	0.964609	0.00912682	0.665926	0.999897	0.0496428	0.921771	0.0496428	5.887		Odz4					105.399	608.493	103.362	405.983
